# Supplementary material for: Investment case for primary health care in low- and middle-income countries: A case study of Kenya
Source: PLoS One. 2023 Mar 23;18(3):e0283156. doi: 10.1371/journal.pone.0283156 (PMC10035909; doi:10.1371/journal.pone.0283156)
Supplement: S2 File — (XLSX) [file pone.0283156.s002.xlsx]

## Sheet: Cover Page
				PRIMARY HEALTHCARE (PHC) STRATEGIC PLAN COSTING TOOL
					Summary Table			Provides summary of cost for the different strategic directions
					Costing Master File			The master file provide a comprehnsive list of all strategic objectives, Interventions and Activities
								Required input here is the frequecies of the differrent activities
					Costing Worksheet			The costing worksheet provide the tables where each individual activity will be costed.
								Input required here:
										i. Budget Assumption for each activity
										ii. List of inputs/Line Items
										iii. No of inputs required
										iv. Cost of inputs- will be pulled from cost assumptions
					Cost Assumptions			List of cost of inputs to be used

## Sheet: Summary By Strategic Direction
Strategic Direction	Sum of Cost 2019/20	Sum of Cost 2020/21	Sum of Cost 2021/22	Sum of Cost 2022/23	Sum of Cost 2023/24	Total	Proportions
Leadership and Governance: Strategic Direction 1: Secure and strengthen political/leadership commitment to achieve the Primary Health Care targets	6.88689e+08	1.80311e+08	1.88606e+08	1.97281e+08	2.06356e+08	1.46124e+09	0.0008847
Human Resource for Health: Strategic Direction 2: Build a strong workforce for health services at all PHC levels	2.15381e+11	2.30298e+11	2.46387e+11	2.63602e+11	2.82021e+11	1.23769e+12	0.74935
Service Delivery: Strategic Direction 3: Institutionalize and improve service delivery at all PHC levels	1.10954e+11	2.17389e+10	2.17008e+10	2.13007e+10	2.24673e+10	1.98162e+11	0.119976
Health Financing: Strategic Direction 4: Enhance Financing for Primary Health Care	424608903	2.38355e+08	2.4932e+08	2.60788e+08	2.72785e+08	1.44586e+09	0.000875385
Commodity supply and infrastructure: Strategic direction 5: Improve systems for the supply chain, medical devices and infrastructure.	3.85148e+10	4.06772e+10	4.2531e+10	4.43986e+10	4.64594e+10	2.12581e+11	0.128706
Health information, technology and innovations: Strategic Direction 6: Improve the capacity to uptake data, research evidence and innovations for decision making	96708100	57714096	6.03689e+07	6.31459e+07	6.60506e+07	3.43988e+08	0.000208265
Grand Total	3.6606e+11	2.93191e+11	3.11117e+11	3.29822e+11	3.51493e+11	1.65168e+12	1
Strategic Direction	Sum of Cost 2019/20	Sum of Cost 2020/21	Sum of Cost 2021/22	Sum of Cost 2022/23	Sum of Cost 2023/24	Total	Proportion
Strategic Direction 1: Leadership and Governance	6.88689e+08	1.80311e+08	1.88606e+08	1.97281e+08	2.06356e+08	1.46124e+09	0.0008847
Strategic Direction 2: Human Resource for Health	2.15381e+11	2.30298e+11	2.46387e+11	2.63602e+11	2.82021e+11	1.23769e+12	0.74935
Strategic Direction 3:Service Delivery	1.10954e+11	2.17389e+10	2.17008e+10	2.13007e+10	2.24673e+10	1.98162e+11	0.119976
Strategic Direction 4: Health Financing	424608903	2.38355e+08	2.4932e+08	2.60788e+08	2.72785e+08	1.44586e+09	0.000875385
Strategic direction 5: Commodity supply and infrastructure	3.85148e+10	4.06772e+10	4.2531e+10	4.43986e+10	4.64594e+10	2.12581e+11	0.128706
Strategic Direction 6: Health information, technology and innovations	96708100	57714096	6.03689e+07	6.31459e+07	6.60506e+07	3.43988e+08	0.000208265
Grand Total (KES)	3.6606e+11	2.93191e+11	3.11117e+11	3.29822e+11	3.51493e+11	1.65168e+12	1
Grand Total (USD)	3.6606e+09	2.93191e+09	3.11117e+09	3.29822e+09	3.51493e+09	1.65168e+10
	1000000
Strategic Direction	Sum of Cost 2019/20	Sum of Cost 2020/21	Sum of Cost 2021/22	Sum of Cost 2022/23	Sum of Cost 2023/24	Total	Proportion
Strategic Direction 1: Leadership and Governance	688.689	180.311	188.606	197.281	206.356	1461.24	0.0008847
Strategic Direction 2: Human Resource for Health	215381	230298	246387	263602	282021	1.23769e+06	0.74935
Strategic Direction 3:Service Delivery	110954	21738.9	21700.8	21300.7	22467.3	198162	0.119976
Strategic Direction 4: Health Financing	424.609	238.355	249.32	260.788	272.785	1445.86	0.000875385
Strategic direction 5: Commodity supply and infrastructure	38514.8	40677.2	42531	44398.6	46459.4	212581	0.128706
Strategic Direction 6: Health information, technology and innovations	96.7081	57.7141	60.3689	63.1459	66.0506	343.988	0.000208265
Grand Total (KES) In millions	366060	293191	311117	329822	351493	1.65168e+06	1
Grand Total (USD) In millions	3660.6	2931.91	3111.17	3298.22	3514.93	16516.8

## Sheet: Summary by Strategic Objective
Strategic Direction	Strategic Objective	Sum of Cost 2019/20	Sum of Cost 2020/21	Sum of Cost 2021/22	Sum of Cost 2022/23	Sum of Cost 2023/24	Total
Leadership and Governance: Strategic Direction 1: Secure and strengthen political/leadership commitment to achieve the Primary Health Care targets	Objective 1.1: Prioritize Primary Health Care as a political agenda for Universal Health Coverage	1.98322e+08	8.07727e+07	8.44882e+07	8.83747e+07	9.24399e+07	5.44398e+08
	Objective 1.2 Promote good governance, management and administrative accountability in PHC	490367000	9.95385e+07	1.04117e+08	1.08907e+08	1.13916e+08	9.16846e+08
Leadership and Governance: Strategic Direction 1: Secure and strengthen political/leadership commitment to achieve the Primary Health Care targets Total		6.88689e+08	1.80311e+08	1.88606e+08	1.97281e+08	2.06356e+08	1.46124e+09
Human Resource for Health: Strategic Direction 2: Build a strong workforce for health services at all PHC levels	Objective 2.1: Build capacity of health work force to provide quality, efficient and effective service delivery at all PHC levels	2.15371e+11	2.30292e+11	2.46381e+11	2.63596e+11	2.82015e+11	1.23765e+12
	Objective 2.2 Provide mechanisms to ensure availability of ethical and skilled health workforce for the delivery of Primary Health Care services at all levels	10523000	6560512	5.46511e+06	5.7165e+06	5.97946e+06	3.42446e+07
	Objective 2.3 Institute performance management and performance contracting	0	0	0	0	0	0
Human Resource for Health: Strategic Direction 2: Build a strong workforce for health services at all PHC levels Total		2.15381e+11	2.30298e+11	2.46387e+11	2.63602e+11	2.82021e+11	1.23769e+12
Service Delivery: Strategic Direction 3: Institutionalize and improve service delivery at all PHC levels	Objective 3.1 Increase the access to functional community units available to provide PHC services	10869653500	11295873310	1.16281e+10	1.07705e+10	1.12467e+10	5.58109e+10
	Objective 3.2: Increase demand and utilization of primary health care services	1394561560	8.36434e+08	8.7491e+08	9.15156e+08	9.57253e+08	4.97832e+09
	Objective 3.3: Ensure provision of high-quality primary healthcare services	9.69532e+10	7.94348e+09	8.47762e+09	8.86521e+09	9.46182e+09	1.31701e+11
	Objective 3.4: Strengthen emergency preparedness and response system	297185700	3.04856e+08	3.18879e+08	3.33548e+08	3.48891e+08	1.60336e+09
	Objective 3.5: Strengthen the referral system at all PHC Level	68020100	7.1149e+07	7.44219e+07	7.78453e+07	8.14262e+07	3.72862e+08
	Objective 3.6: Strengthen access to health services for vulnerable populations	1308058000	1265799980	2.96965e+08	3.15021e+08	3.38505e+08	3.52435e+09
	Objective 3.7: Mainstream alternative medicine in the PHC framework	63319500	21345722	2.98683e+07	2.33547e+07	3.26794e+07	1.70568e+08
Service Delivery: Strategic Direction 3: Institutionalize and improve service delivery at all PHC levels Total		1.10954e+11	2.17389e+10	2.17008e+10	2.13007e+10	2.24673e+10	1.98162e+11
Health Financing: Strategic Direction 4: Enhance Financing for Primary Health Care	Objective 4.1 Mobilize and Invest adequate resources in Primary Health Care	207978943	1.3558e+08	1.41816e+08	1.4834e+08	1.55164e+08	7.88878e+08
	Objective 4.2: Expand health insurance coverage in-line with UHC aspirations	25939960	2.71332e+07	2.83813e+07	2.96869e+07	3.10525e+07	1.42194e+08
	Objective 4.3: Establish innovative financing mechanisms at both levels of Governments to secure sustainable domestic financing for PHC	108166000	68485804	7.16362e+07	7.49314e+07	7.83783e+07	4.01598e+08
	Objective 4.4: Enhance financial planning, budgeting, management and accountability	82524000	7156732	7.48594e+06	7.83029e+06	8.19049e+06	1.13187e+08
Health Financing: Strategic Direction 4: Enhance Financing for Primary Health Care Total		424608903	2.38355e+08	2.4932e+08	2.60788e+08	2.72785e+08	1.44586e+09
Commodity supply and infrastructure: Strategic direction 5: Improve systems for the supply chain, medical devices and infrastructure.	Objective 5.1: Optimize the supply, distribution and use of drugs and commodities	3.83474e+10	4.06765e+10	4.25303e+10	4.43979e+10	4.64586e+10	2.12411e+11
	Objective 5.2: Promote rational procurement and placement of medical devices	100526500	698728	730869	764489	799656	1.0352e+08
	Objective 5.3: Improve infrastructure for delivery of PHC services	66862400	0	0	0	0	66862400
Commodity supply and infrastructure: Strategic direction 5: Improve systems for the supply chain, medical devices and infrastructure. Total		3.85148e+10	4.06772e+10	4.2531e+10	4.43986e+10	4.64594e+10	2.12581e+11
Health information, technology and innovations: Strategic Direction 6: Improve the capacity to uptake data, research evidence and innovations for decision making	Objective 6.1: Scale up use of digitized Health Management and Information System to increase utilization of PHC data	81592600	51638405	5.40138e+07	5.64984e+07	5.90973e+07	3.02841e+08
	Objective 6.2 Promote research agenda and use of routine data to improve PHC services	5808500	6075691	6.35517e+06	6.64751e+06	6.9533e+06	3.18402e+07
	Objective 6.3: Scale up successful innovations and technology to improve PHC	9307000	0	0	0	0	9307000
Health information, technology and innovations: Strategic Direction 6: Improve the capacity to uptake data, research evidence and innovations for decision making Total		96708100	57714096	6.03689e+07	6.31459e+07	6.60506e+07	3.43988e+08
Grand Total		3.6606e+11	2.93191e+11	3.11117e+11	3.29822e+11	3.51493e+11	1.65168e+12
							0
Strategic Direction
	Strategic Objective	Sum of Cost 2019/20	Sum of Cost 2020/21	Sum of Cost 2021/22	Sum of Cost 2022/23	Sum of Cost 2023/24	Total
Leadership and Governance: Strategic Direction 1: Secure and strengthen political/leadership commitment to achieve the Primary Health Care targets	Objective 1.1: Prioritize Primary Health Care as a political agenda for Universal Health Coverage	1.97153e+08	7.89966e+07	8.08135e+07	8.26722e+07	8.45737e+07	5.24209e+08
	Objective 1.2 Promote good governance, management and administrative accountability in PHC	488675000	9.59651e+07	9.81723e+07	1.0043e+08	1.0274e+08	8.85983e+08
Leadership and Governance: Strategic Direction 1: Secure and strengthen political/leadership commitment to achieve the Primary Health Care targets Total		6.85828e+08	1.74962e+08	1.78986e+08	1.83102e+08	1.87314e+08	1.41019e+09
	Strategic Objective	Sum of Cost 2019/20	Sum of Cost 2020/21	Sum of Cost 2021/22	Sum of Cost 2022/23	Sum of Cost 2023/24	Total
Human Resource for Health: Strategic Direction 2: Build a strong workforce for health services at all PHC levels	Objective 2.1: Build capacity of health work force to provide quality, efficient and effective service delivery at all PHC levels	5.41453e+08	4.68287e+08	4.79057e+08	4.90076e+08	5.01347e+08	2.48022e+09
	Objective 2.2 Provide mechanisms to ensure availability of ethical and skilled health workforce for the delivery of Primary Health Care services at all levels	11851000	6487866	6.63709e+06	6.78974e+06	6.9459e+06	3.87116e+07
	Objective 2.3 Institute performance management and performance contracting	0	0	0	0	0	0
	PCN service delivery	0	55275181120	55275181120	55275181120	55275181120	221100724480
Human Resource for Health: Strategic Direction 2: Build a strong workforce for health services at all PHC levels Total		5.53304e+08	5.575e+10	5.57609e+10	5.5772e+10	5.57835e+10	2.2362e+11
	Strategic Objective	Sum of Cost 2019/20	Sum of Cost 2020/21	Sum of Cost 2021/22	Sum of Cost 2022/23	Sum of Cost 2023/24	Total
Service Delivery: Strategic Direction 3: Institutionalize and improve service delivery at all PHC levels	Objective 3.1 Increase the access to functional community units available to provide PHC services	10837625500	11037713742	1.11201e+10	1.00701e+10	1.02896e+10	5.33552e+10
	Objective 3.2: Increase demand and utilization of primary health care services	290546500	2.97229e+08	3.04065e+08	3.11059e+08	3.18213e+08	1.52111e+09
	Objective 3.3: Ensure provision of high-quality primary healthcare services	793823240	4.60694e+08	5.53987e+08	4.8213e+08	5.79763e+08	2.8704e+09
	Objective 3.4: Strengthen emergency preparedness and response system	250358600	2.38672e+08	2.44153e+08	2.4976e+08	2.55496e+08	1.23844e+09
	Objective 3.5: Strengthen the referral system at all PHC Level	52132100	5.22112e+07	5.22921e+07	5.23748e+07	5.24595e+07	2.6147e+08
	Objective 3.6: Strengthen access to health services for vulnerable populations	641067000	622480593	7.06009e+07	7.22248e+07	7.38859e+07	1.48026e+09
	Objective 3.7: Mainstream alternative medicine in the PHC framework	63049500	20855901	2.85483e+07	2.18263e+07	2.98766e+07	1.64157e+08
	PCN service delivery	3.47337e+11	7.054e+09	7.054e+09	7.054e+09	7.054e+09	3.75553e+11
Service Delivery: Strategic Direction 3: Institutionalize and improve service delivery at all PHC levels Total		3.60266e+11	1.97839e+10	1.94278e+10	1.83135e+10	1.86533e+10	4.36444e+11
	Strategic Objective	Sum of Cost 2019/20	Sum of Cost 2020/21	Sum of Cost 2021/22	Sum of Cost 2022/23	Sum of Cost 2023/24	Total
Health Financing: Strategic Direction 4: Enhance Financing for Primary Health Care	Objective 4.1 Mobilize and Invest adequate resources in Primary Health Care	207978943	1.32598e+08	1.35648e+08	1.38768e+08	1.4196e+08	7.56954e+08
	Objective 4.2: Expand health insurance coverage in-line with UHC aspirations	25939960	2.65366e+07	2.71469e+07	2.77713e+07	2.841e+07	1.35805e+08
	Objective 4.3: Establish innovative financing mechanisms at both levels of Governments to secure sustainable domestic financing for PHC	108166000	66979902	6.85204e+07	7.00964e+07	7.17086e+07	3.85471e+08
	Objective 4.4: Enhance financial planning, budgeting, management and accountability	82524000	6999366	7.16035e+06	7.32504e+06	7.49352e+06	1.11502e+08
Health Financing: Strategic Direction 4: Enhance Financing for Primary Health Care Total		424608903	2.33114e+08	2.38476e+08	2.43961e+08	2.49572e+08	1.38973e+09
	Strategic Objective	Sum of Cost 2019/20	Sum of Cost 2020/21	Sum of Cost 2021/22	Sum of Cost 2022/23	Sum of Cost 2023/24	Total
Commodity supply and infrastructure: Strategic direction 5: Improve systems for the supply chain, medical devices and infrastructure.	Objective 5.1: Optimize the supply, distribution and use of drugs and commodities	1003764048	4.61179e+08	7.67966e+08	4.34154e+08	4.81391e+08	3.14845e+09
	Objective 5.2: Promote rational procurement and placement of medical devices	43609800	6608580	6.76058e+06	6.91607e+06	7.07514e+06	7.09702e+07
	Objective 5.3: Improve infrastructure for delivery of PHC services	60102000	0	0	0	0	60102000
	PCN service delivery	0	49244665280	49244665280	49244665280	49244665280	196978661120
Commodity supply and infrastructure: Strategic direction 5: Improve systems for the supply chain, medical devices and infrastructure. Total		1107475848	4.97125e+10	5.00194e+10	4.96857e+10	4.97331e+10	2.00258e+11
	Strategic Objective	Sum of Cost 2019/20	Sum of Cost 2020/21	Sum of Cost 2021/22	Sum of Cost 2022/23	Sum of Cost 2023/24	Total
Health information, technology and innovations: Strategic Direction 6: Improve the capacity to uptake data, research evidence and innovations for decision making	Objective 6.1: Scale up use of digitized Health Management and Information System to increase utilization of PHC data	51577600	2.11572e+07	2.16438e+07	2.21416e+07	2.26509e+07	1.39171e+08
	Objective 6.2 Promote research agenda and use of routine data to improve PHC services	6260000	6403980	6.55127e+06	6.70195e+06	6.8561e+06	3.27733e+07
	Objective 6.3: Scale up successful innovations and technology to improve PHC	8912200	0	0	0	0	8912200
Health information, technology and innovations: Strategic Direction 6: Improve the capacity to uptake data, research evidence and innovations for decision making Total		66749800	2.75612e+07	2.81951e+07	2.88435e+07	2.95069e+07	1.80857e+08
Grand Total		3.63104e+11	1.25682e+11	1.25654e+11	1.24227e+11	1.24636e+11	8.63303e+11

## Sheet: Summary by Intervention
Strategic Direction	Strategic Objective	Intervention	Sum of Cost 2019/20	Sum of Cost 2020/21	Sum of Cost 2021/22	Sum of Cost 2022/23	Sum of Cost 2023/24
Leadership and Governance: Strategic Direction 1: Secure and strengthen political/leadership commitment to achieve the Primary Health Care targets	Objective 1.1: Prioritize Primary Health Care as a political agenda for Universal Health Coverage	Advocate for PHC agenda at all levels	5506000	5694424	5.95637e+06	6.23036e+06	6.51696e+06
		Establish multi-sectoral PHC Governance Advisory Council and committees	101031000	0	0	0	0
		Incorporate PHC into existing governance and management structures	4.89823e+07	5.12355e+07	5.35924e+07	5.60576e+07	5.86363e+07
		Launch and disseminate a Kenya Primary Health Care Strategy 2019-2023.	42802900	2.38427e+07	2.49395e+07	2.60867e+07	2.72867e+07
	Objective 1.1: Prioritize Primary Health Care as a political agenda for Universal Health Coverage Total		1.98322e+08	8.07727e+07	8.44882e+07	8.83747e+07	9.24399e+07
	Objective 1.2 Promote good governance, management and administrative accountability in PHC	Provide policy guidance to Primary Health care providers	9900000	0	0	0	0
		Strengthen community participation in health policy formulation and decision making in health care	63901400	51517069	5.38869e+07	5.63656e+07	5.89585e+07
		Strengthen multi-sectoral collaboration for Primary Health Care	46781600	4.80214e+07	5.02304e+07	5.2541e+07	5.49579e+07
		Strengthen the function of health Facility and Community management committees	369784000	0	0	0	0
	Objective 1.2 Promote good governance, management and administrative accountability in PHC Total		490367000	9.95385e+07	1.04117e+08	1.08907e+08	1.13916e+08
Leadership and Governance: Strategic Direction 1: Secure and strengthen political/leadership commitment to achieve the Primary Health Care targets Total			6.88689e+08	1.80311e+08	1.88606e+08	1.97281e+08	2.06356e+08
Human Resource for Health: Strategic Direction 2: Build a strong workforce for health services at all PHC levels		Enhance the function of regulatory authorities for ethical delivery of PHC services	0	0	0	0	0
	Total		0	0	0	0	0
	Objective 2.1: Build capacity of health work force to provide quality, efficient and effective service delivery at all PHC levels	Capacity build health workforce in all PHC levels to ensure adequate skills to deliver quality services.	255127900	2.22331e+08	2.32558e+08	2.43256e+08	2.54446e+08
		Develop guidelines for establishment and management of MDTs for providing PHC services	11427500	11953165	1.2503e+07	1.30781e+07	1.36797e+07
		Hire and deploy adequate health workforce in all PHC levels in line with the existing norms and standards	3.39925e+08	3.53057e+08	3.69298e+08	3.86286e+08	4.04055e+08
		Operationalize the scheme of service for Community Health Workers/personnel at all levels	73549000	59977640	6.27366e+07	6.56225e+07	6.86411e+07
		Use tools e.g. the WISN - Work Load Indicators of staffing Needs “full time equivalent” tool to assess the staff needs and staffing levels per facility	31464500	0	0	0	0
		Work with HRH on a result based framework for PHC services	2.14659e+11	2.29644e+11	2.45704e+11	2.62888e+11	2.81274e+11
	Objective 2.1: Build capacity of health work force to provide quality, efficient and effective service delivery at all PHC levels Total		2.15371e+11	2.30292e+11	2.46381e+11	2.63596e+11	2.82015e+11
	Objective 2.2 Provide mechanisms to ensure availability of ethical and skilled health workforce for the delivery of Primary Health Care services at all levels	Advocate for health workforce pre-service training on customer care	857000	896422	937657	980790	1.02591e+06
		Advocate for the induction for human resource for health on ethics, integrity and customer care	4093000	4281278	4.47822e+06	4.68421e+06	4.89969e+06
		Engagement with the health sector learning institution to include in their curriculum the PHC concept (work ethics, discipline and training on health needs and not diseases only)	857000	0	0	0	0
		Enhance the function of regulatory authorities for ethical delivery of PHC services	1322000	1382812	49235.2	51500	53869
		Promote mentorship for enhancing skills and competencies for ethical delivery of services	3394000	0	0	0	0
	Objective 2.2 Provide mechanisms to ensure availability of ethical and skilled health workforce for the delivery of Primary Health Care services at all levels Total		10523000	6560512	5.46511e+06	5.7165e+06	5.97946e+06
	Objective 2.3 Institute performance management and performance contracting	Capacity building of health workforce on performance contracting	0	0	0	0	0
		Implement the health act and establish HRH professional oversight authority to address industrial actions	0	0	0	0	0
		Introduce performance contracting to the health workforce at all PHC levels	0	0	0	0	0
		Link the performance contracting to reward and sanctions	0	0	0	0	0
		Streamline paying salaries for the health work force undergoing training	0	0	0	0	0
	Objective 2.3 Institute performance management and performance contracting Total		0	0	0	0	0
Human Resource for Health: Strategic Direction 2: Build a strong workforce for health services at all PHC levels Total			2.15381e+11	2.30298e+11	2.46387e+11	2.63602e+11	2.82021e+11
Service Delivery: Strategic Direction 3: Institutionalize and improve service delivery at all PHC levels	Objective 3.1 Increase the access to functional community units available to provide PHC services	Counties to provide resources to support implementation of PHC	0	0	0	0	0
		Engage partners in their contributions (pooling resources) in the support of PHC services	276000	288696	301976	315867	330397
		Utilize the facility and community unit assessment report to address identified gaps to improve capacity for PHC service provision.	10869377500	11295584614	1.16278e+10	1.07702e+10	1.12464e+10
	Objective 3.1 Increase the access to functional community units available to provide PHC services Total		10869653500	11295873310	1.16281e+10	1.07705e+10	1.12467e+10
	Objective 3.2: Increase demand and utilization of primary health care services	Assign defined individual, families and communities to specific MDTs (to take care of their health and not their “sickness”)	0	0	0	0	0
		Defined populations,individuals, families should be mapped/registered to a particular Multidisplinary team (MDTs) to increase utilization PHC services	546997500	0	0	0	0
		Engage community initiatives to create demand for PHC interventions and build leadership and community ownership.	171000000	178866000	187093836	1.957e+08	2.04702e+08
		Expand and increase coverage of CHUs to provide PHC services	281182060	2.45045e+08	2.56317e+08	2.68107e+08	2.8044e+08
		Leverage on ICT for information, education and communication	1000000	0	0	0	0
		Organize routine county and wards PHC stakeholders/communities advocacy forums, media engagement with the local vernacular station	377474000	394837804	4.13e+08	4.31998e+08	4.5187e+08
		Strengthen linkages between facilities and communities through community health fora	0	0	0	0	0
		Visits by MDTs to designate homesteads as advised by the CHVs	16908000	17685768	1.84993e+07	1.93503e+07	2.02404e+07
	Objective 3.2: Increase demand and utilization of primary health care services Total		1394561560	8.36434e+08	8.7491e+08	9.15156e+08	9.57253e+08
	Objective 3.3: Ensure provision of high-quality primary healthcare services	Ensure mechanisms are in place for gauging client satisfaction and enabling response(service charters, client exit surveys etc.)	199080000	69412560	2.17817e+08	7.59454e+07	2.38317e+08
		Institutionalize and operationalize Kenya Quality Model for Health and other Quality Improvement initiatives at all PHC levels	595443240	4.02372e+08	3.62127e+08	4.40241e+08	3.96209e+08
		PCN service delivery	9.61587e+10	7.4717e+09	7.89768e+09	8.34902e+09	8.82729e+09
	Objective 3.3: Ensure provision of high-quality primary healthcare services Total		9.69532e+10	7.94348e+09	8.47762e+09	8.86521e+09	9.46182e+09
	Objective 3.4: Strengthen emergency preparedness and response system	Institutionalize and strengthen integrated health surveillance, outbreaks, epidemic preparedness and response at the community PHC levels	152581000	1.53599e+08	1.60665e+08	1.68056e+08	1.75786e+08
		Promote, coordinate a multi- sectoral approach to emergency and disaster response in every county	51939000	54328194	5.68273e+07	5.94413e+07	6.21756e+07
		Strengthen coordination of health surveillance, emergency, disaster preparedness and response at all PHC levels	92665700	9.69283e+07	1.01387e+08	1.06051e+08	1.10929e+08
	Objective 3.4: Strengthen emergency preparedness and response system Total		297185700	3.04856e+08	3.18879e+08	3.33548e+08	3.48891e+08
	Objective 3.5: Strengthen the referral system at all PHC Level	Build capacity of service providers on referral mechanisms	48694200	5.09341e+07	5.32771e+07	5.57279e+07	5.82913e+07
		PHC service centers to be the first referral point of entry	19325900	2.02149e+07	2.11448e+07	2.21174e+07	2.31348e+07
		Strengthen referrals and linkages between public, FBO and private facilities	0	0	0	0	0
	Objective 3.5: Strengthen the referral system at all PHC Level Total		68020100	7.1149e+07	7.44219e+07	7.78453e+07	8.14262e+07
	Objective 3.6: Strengthen access to health services for vulnerable populations	Develop a health promotion framework for vulnerable groups	30507000	32960322	3.66248e+07	4.2705e+07	5.36624e+07
		Improve linkages between facility-based rehabilitation, palliative care and the community	957169000	1001198774	2.65257e+07	2.77459e+07	2.90222e+07
		Increase the number of community rehabilitation centers	118807500	20793957	1.32689e+07	1.38793e+07	1.45177e+07
		Strengthen home based care	201574500	210846927	2.20546e+08	2.30691e+08	2.41303e+08
	Objective 3.6: Strengthen access to health services for vulnerable populations Total		1308058000	1265799980	2.96965e+08	3.15021e+08	3.38505e+08
	Objective 3.7: Mainstream alternative medicine in the PHC framework	Capacity build practitioners in alternative medicine to support service delivery for PHC	43812500	941400	984704	1.03e+06	1.07738e+06
		Identify practitioners in alternative medicine and their services	19507000	20404322	2.88836e+07	2.23247e+07	3.1602e+07
	Objective 3.7: Mainstream alternative medicine in the PHC framework Total		63319500	21345722	2.98683e+07	2.33547e+07	3.26794e+07
Service Delivery: Strategic Direction 3: Institutionalize and improve service delivery at all PHC levels Total			1.10954e+11	2.17389e+10	2.17008e+10	2.13007e+10	2.24673e+10
(blank)	(blank)	(blank)	0	0	0	0	0
	(blank) Total		0	0	0	0	0
(blank) Total			0	0	0	0	0
Health Financing: Strategic Direction 4: Enhance Financing for Primary Health Care	Objective 4.1 Mobilize and Invest adequate resources in Primary Health Care	Allocate adequate resources to improve access to primary health care services based on the country context	12858800	1.34503e+07	1.4069e+07	1.47162e+07	1.53931e+07
		Develop and disseminate PHC resource mobilization strategy at National and county levels	33183463	0	0	0	0
		Develop health care financing guidelines for PHC.	35295120	3.69187e+07	3.8617e+07	4.03933e+07	4.22514e+07
		Establish a structure for health economics at national and county level	41454000	43360884	4.53555e+07	4.74418e+07	4.96242e+07
		Increase domestic financing for PHC through innovative tax regimes	20142400	0	0	0	0
		Increase domestic financing for PHC through innovative taxes regimes.	65045160	4.18498e+07	4.37749e+07	4.57885e+07	4.78948e+07
	Objective 4.1 Mobilize and Invest adequate resources in Primary Health Care Total		207978943	1.3558e+08	1.41816e+08	1.4834e+08	1.55164e+08
	Objective 4.2: Expand health insurance coverage in-line with UHC aspirations	Advocate for community-based health insurance schemes	1320000	1380720	1.44423e+06	1.51067e+06	1.58016e+06
		Advocate for NHIF scheme to align its strategies with the PHC needs and principles	23131560	2.41956e+07	2.53086e+07	2.64728e+07	2.76906e+07
		Increase private health insurance schemes coverage for PHC services	1488400	1.55687e+06	1.62848e+06	1.70339e+06	1.78175e+06
	Objective 4.2: Expand health insurance coverage in-line with UHC aspirations Total		25939960	2.71332e+07	2.83813e+07	2.96869e+07	3.10525e+07
	Objective 4.3: Establish innovative financing mechanisms at both levels of Governments to secure sustainable domestic financing for PHC	Establish a county-based healthcare financing scheme for PHC	20150000	21076900	2.20464e+07	2.30606e+07	2.41214e+07
		Scale up sustainable innovative community health and income generating activities to compensate community health workforce	3752000	0	0	0	0
		Strengthen results-based financing for PHC	84264000	47408904	4.95897e+07	5.18708e+07	5.42569e+07
	Objective 4.3: Establish innovative financing mechanisms at both levels of Governments to secure sustainable domestic financing for PHC Total		108166000	68485804	7.16362e+07	7.49314e+07	7.83783e+07
	Objective 4.4: Enhance financial planning, budgeting, management and accountability	Design an appropriate mechanism for planning and budgeting.	6842000	7156732	7.48594e+06	7.83029e+06	8.19049e+06
		Establish financial reporting feedback mechanism	5932000	0	0	0	0
		Facilitate capacity development for the primary health care management team	69750000	0	0	0	0
	Objective 4.4: Enhance financial planning, budgeting, management and accountability Total		82524000	7156732	7.48594e+06	7.83029e+06	8.19049e+06
Health Financing: Strategic Direction 4: Enhance Financing for Primary Health Care Total			424608903	2.38355e+08	2.4932e+08	2.60788e+08	2.72785e+08
Commodity supply and infrastructure: Strategic direction 5: Improve systems for the supply chain, medical devices and infrastructure.	Objective 5.1: Optimize the supply, distribution and use of drugs and commodities	Advocate for local production of commodities, vaccines and supplies	19753000	20661638	2.16121e+07	2.26062e+07	2.36461e+07
		Advocate for the update of the Essential lists (Medical, medical lab supplies and reagents, health products and technologies to include Community level) for the improvement of PHC services	553243000	496797700	5.87674e+08	5.43554e+08	5.68558e+08
		Develop Quality improvement model for supply chain	53854500	0	0	0	0
		Improve on monitoring evaluation and surveillance of commodities and supplies stock status through LMIS	196121000	1.87985e+08	9.02845e+07	9.44376e+07	9.87817e+07
		Scale up mechanisms and processes for forecasting and quantification of commodities and supplies	471151000	4.48524e+08	5.02381e+08	4.90737e+08	5.49663e+08
		Strengthen systems for rational use of commodities	60322000	60272612	6.30452e+07	6.59452e+07	6.89787e+07
		Strengthen the standards and regulations for procurement of commodities and supplies	101906700	4.97591e+07	5.2048e+07	7.15654e+07	5.69465e+07
		Strengthen the tracking systems for storage and distribution of commodities and supplies	77290000	24312178	1.31469e+07	1.37517e+07	1.43842e+07
		(blank)	3.68138e+10	3.93882e+10	4.12001e+10	4.30953e+10	4.50777e+10
	Objective 5.1: Optimize the supply, distribution and use of drugs and commodities Total		3.83474e+10	4.06765e+10	4.25303e+10	4.43979e+10	4.64586e+10
	Objective 5.2: Promote rational procurement and placement of medical devices	Facilitate the mapping of the status of medical devices for the delivery of PHC services	99858500	0	0	0	0
		Strengthen the procurement systems for medical devices	0	0	0	0	0
		Strengthen the systems for rational use of medical devices	668000	698728	730869	764489	799656
	Objective 5.2: Promote rational procurement and placement of medical devices Total		100526500	698728	730869	764489	799656
	Objective 5.3: Improve infrastructure for delivery of PHC services	Advocate for improvementof the infrastructure for the delivery of PHC services	29595100	0	0	0	0
		Design an assessment mechanism for evaluation of the status of the health care infrastructure	5782000	0	0	0	0
		Determine the status of healthcare infrastructure for PHC services	31485300	0	0	0	0
	Objective 5.3: Improve infrastructure for delivery of PHC services Total		66862400	0	0	0	0
Commodity supply and infrastructure: Strategic direction 5: Improve systems for the supply chain, medical devices and infrastructure. Total			3.85148e+10	4.06772e+10	4.2531e+10	4.43986e+10	4.64594e+10
Health information, technology and innovations: Strategic Direction 6: Improve the capacity to uptake data, research evidence and innovations for decision making	Objective 6.1: Scale up use of digitized Health Management and Information System to increase utilization of PHC data	Advocate for roll out of unique identification for all Kenyans for PHC services	2.48831e+07	0	0	0	0
		Create a database for monitoring and evaluating use of resources	10189500	5691809	5.95363e+06	6.2275e+06	6.51396e+06
		Strengthen KHIS to collect PHC quality data including event based reports	46520000	45946596	4.80601e+07	5.02709e+07	5.25834e+07
	Objective 6.1: Scale up use of digitized Health Management and Information System to increase utilization of PHC data Total		81592600	51638405	5.40138e+07	5.64984e+07	5.90973e+07
	Objective 6.2 Promote research agenda and use of routine data to improve PHC services	Conduct research to document best practice, challenges and successes according to the PHC research agenda	0	0	0	0	0
		Creation of a PHC Institute	0	0	0	0	0
		Link PHC data and research to the existing Kenya Health Observatory	1909500	1997337	2.08921e+06	2.18532e+06	2.28584e+06
		Utilize research findings to inform policy formulation, programming and decision making	3899000	4078354	4.26596e+06	4.46219e+06	4.66745e+06
	Objective 6.2 Promote research agenda and use of routine data to improve PHC services Total		5808500	6075691	6.35517e+06	6.64751e+06	6.9533e+06
	Objective 6.3: Scale up successful innovations and technology to improve PHC	Planning and costing for establishment of telehub centers	2334000	0	0	0	0
		Promote and equip tele-health in delivery of PHC by establishing functional tele- health hubs	1781000	0	0	0	0
		Promote interoperability among different health information systems	5192000	0	0	0	0
	Objective 6.3: Scale up successful innovations and technology to improve PHC Total		9307000	0	0	0	0
Health information, technology and innovations: Strategic Direction 6: Improve the capacity to uptake data, research evidence and innovations for decision making Total			96708100	57714096	6.03689e+07	6.31459e+07	6.60506e+07
Grand Total			3.6606e+11	2.93191e+11	3.11117e+11	3.29822e+11	3.51493e+11

## Sheet: Summary by Activity
Strategic Direction	Strategic Objective	Intervention	Activities	Sum of Cost 2019/20	Sum of Cost 2020/21	Sum of Cost 2021/22	Sum of Cost 2022/23	Sum of Cost 2023/24
Leadership and Governance: Strategic Direction 1: Secure and strengthen political/leadership commitment to achieve the Primary Health Care targets	Objective 1.1: Prioritize Primary Health Care as a political agenda for Universal Health Coverage	Advocate for PHC agenda at all levels	Disseminate policies and guidelines to all stakeholders through MOH circular	62000	0	0	0	0
			Hold retreats to develop policy and guidelines for mainstreaming PHC into governance and management	3182000	3328372	3.48148e+06	3.64163e+06	3.80914e+06
			Hold stakeholder workshops to validate the policies and guidelines	2262000	2366052	2.47489e+06	2.58874e+06	2.70782e+06
		Advocate for PHC agenda at all levels Total		5506000	5694424	5.95637e+06	6.23036e+06	6.51696e+06
		Establish multi-sectoral PHC Governance Advisory Council and committees	Enforce compliance to the health facility management committee guidelines	84002800	0	0	0	0
			Review & Strengthen the function of health management & committee’s guidelines of 2002	15920200	0	0	0	0
			Strengthen stewardship role of the health ministry in respect of non-State actors	1108000	0	0	0	0
		Establish multi-sectoral PHC Governance Advisory Council and committees Total		101031000	0	0	0	0
		Incorporate PHC into existing governance and management structures	Accessibility mapping and desk review of existing PHC services	7.71553e+06	8.07045e+06	8.44169e+06	8.83001e+06	9.23619e+06
			Establish healthcare governance structure with prominence to PHC at national and county level	41266800	4.31651e+07	4.51507e+07	4.72276e+07	4.94001e+07
		Incorporate PHC into existing governance and management structures Total		4.89823e+07	5.12355e+07	5.35924e+07	5.60576e+07	5.86363e+07
		Launch and disseminate a Kenya Primary Health Care Strategy 2019-2023.	Dissemination meetings for national stakeholders	2192800	0	0	0	0
			Hold a national launch breakfast meeting with key stakeholders	1984200	0	0	0	0
			Hold two meetings with legislatures to discuss enabling legislative frameworks	2220800	0	0	0	0
			Hold two prelaunch meetings	13610900	0	0	0	0
			Print and Disseminate guidelines for PHC providers	17812200	1.86316e+07	1.94886e+07	2.03851e+07	2.13228e+07
			Review existing guidelines including training manuals to accommodate PHC component	4982000	5211172	5.45089e+06	5.70163e+06	5.9639e+06
		Launch and disseminate a Kenya Primary Health Care Strategy 2019-2023. Total		42802900	2.38427e+07	2.49395e+07	2.60867e+07	2.72867e+07
	Objective 1.1: Prioritize Primary Health Care as a political agenda for Universal Health Coverage Total			1.98322e+08	8.07727e+07	8.44882e+07	8.83747e+07	9.24399e+07
	Objective 1.2 Promote good governance, management and administrative accountability in PHC	Provide policy guidance to Primary Health care providers	Sensitization of PHC providers on policy	9900000	0	0	0	0
		Provide policy guidance to Primary Health care providers Total		9900000	0	0	0	0
		Strengthen community participation in health policy formulation and decision making in health care	Conduct 10 regional stakeholders forum to give feedback and make appropriate decisions	49251500	51517069	5.38869e+07	5.63656e+07	5.89585e+07
			Conduct PHC Advocacy and policy forums	14649900	0	0	0	0
		Strengthen community participation in health policy formulation and decision making in health care Total		63901400	51517069	5.38869e+07	5.63656e+07	5.89585e+07
		Strengthen multi-sectoral collaboration for Primary Health Care	Conduct national semi-annual stakeholders forum	872000	0	0	0	0
			Conduct semi- annual stakeholders forum in the 47 counties	45909600	4.80214e+07	5.02304e+07	5.2541e+07	5.49579e+07
		Strengthen multi-sectoral collaboration for Primary Health Care Total		46781600	4.80214e+07	5.02304e+07	5.2541e+07	5.49579e+07
		Strengthen the function of health Facility and Community management committees	Conduct trainings for committees based on needs identified in the facility and community unit assessment report	366400000	0	0	0	0
			Gazette the committees	3384000	0	0	0	0
		Strengthen the function of health Facility and Community management committees Total		369784000	0	0	0	0
	Objective 1.2 Promote good governance, management and administrative accountability in PHC Total			490367000	9.95385e+07	1.04117e+08	1.08907e+08	1.13916e+08
Leadership and Governance: Strategic Direction 1: Secure and strengthen political/leadership commitment to achieve the Primary Health Care targets Total				6.88689e+08	1.80311e+08	1.88606e+08	1.97281e+08	2.06356e+08
Human Resource for Health: Strategic Direction 2: Build a strong workforce for health services at all PHC levels	Objective 2.1: Build capacity of health work force to provide quality, efficient and effective service delivery at all PHC levels	Capacity build health workforce in all PHC levels to ensure adequate skills to deliver quality services.	Carry out a training needs assessment	70941300	7.42046e+07	7.7618e+07	8.11884e+07	8.49231e+07
			Induction of the newly appointed health workers	0	0	0	0	0
			Provide job aids and other IEC materials	23953500	0	0	0	0
			Supervision of health care workers on PHC services	131056600	1.37085e+08	1.43391e+08	1.49987e+08	1.56887e+08
			Training of the national PHC strategy trainers of trainers (master trainers)	0	0	0	0	0
			Capacity build health workforce in all PHC levels to ensure adequate skills to deliver quality services.	10555500	11041053	1.15489e+07	1.20802e+07	1.26359e+07
			Disseminate the national PHC strategy to Counties	18621000	0	0	0	0
		Capacity build health workforce in all PHC levels to ensure adequate skills to deliver quality services. Total		255127900	2.22331e+08	2.32558e+08	2.43256e+08	2.54446e+08
		Develop guidelines for establishment and management of MDTs for providing PHC services	Convene PHC working group to develop concept, ToRs for guiding the development of guidelines for establishment and management of MDTs	3274000	3424604	3.58214e+06	3.74691e+06	3.91927e+06
			Convene stakeholders meetings for validation of the guidelines for establishment and management of MDTs
			Develop guidelines for establishment and management of MDTs through workshops and retreats	0	0	0	0	0
			Disseminate the guidelines for establishment and management of MDTs	0	0	0	0	0
			Distribute the guidelines for establishment and management of MDTs	0	0	0	0	0
			Sensitize CHMTs/SCHMTs on the need for establishment of MDTs	8153500	8528561	8.92087e+06	9.33124e+06	9.76047e+06
		Develop guidelines for establishment and management of MDTs for providing PHC services Total		11427500	11953165	1.2503e+07	1.30781e+07	1.36797e+07
		Hire and deploy adequate health workforce in all PHC levels in line with the existing norms and standards	Advertise the posts	0	0	0	0	0
			Appoint successful applicants	0	0	0	0	0
			Conduct interviews	0	0	0	0	0
			Deploy the appointed health work force	0	0	0	0	0
			Develop county specific HRH management plans to address the gaps	3436500	3594579	3.75993e+06	3.93289e+06	4.1138e+06
			Development of essential Training Package for PHC	0	0	0	0	0
			Identify HRH gaps – conduct a HRH gap analysis	2394500	0	0	0	0
			Shortlist the applicants	0	0	0	0	0
			Training health care workers on the essential PHC package	3.33547e+08	3.48891e+08	3.6494e+08	3.81727e+08	3.99286e+08
			Update iHRIS to include PHC including in cooperation of level 1	547000	572162	598481	626012	654808
		Hire and deploy adequate health workforce in all PHC levels in line with the existing norms and standards Total		3.39925e+08	3.53057e+08	3.69298e+08	3.86286e+08	4.04055e+08
		Operationalize the scheme of service for Community Health Workers/personnel at all levels	Adhere to the CHW scheme of service in the recruitment	8039000	0	0	0	0
			Advocate for the implementation of the CHWs scheme of service	1382000	0	0	0	0
			Periodic review and assess performance of county HRH	2537000	0	0	0	0
			Review CHW scheme of service	4251000	0	0	0	0
			Sensitization on HRH for PHC to CoG and county executives including county assemblies	57340000	59977640	6.27366e+07	6.56225e+07	6.86411e+07
		Operationalize the scheme of service for Community Health Workers/personnel at all levels Total		73549000	59977640	6.27366e+07	6.56225e+07	6.86411e+07
		Use tools e.g. the WISN - Work Load Indicators of staffing Needs “full time equivalent” tool to assess the staff needs and staffing levels per facility	Create the posts of the required health care workers	31464500	0	0	0	0
		Use tools e.g. the WISN - Work Load Indicators of staffing Needs “full time equivalent” tool to assess the staff needs and staffing levels per facility Total		31464500	0	0	0	0
		Work with HRH on a result based framework for PHC services	Annual HRH operationalization Costs	2.14635e+11	2.29644e+11	2.45704e+11	2.62888e+11	2.81274e+11
			Develop result-based framework for HRH for PHC services	13332800	0	0	0	0
			Development of essential Training Package for PHC	11371000	0	0	0	0
		Work with HRH on a result based framework for PHC services Total		2.14659e+11	2.29644e+11	2.45704e+11	2.62888e+11	2.81274e+11
	Objective 2.1: Build capacity of health work force to provide quality, efficient and effective service delivery at all PHC levels Total			2.15371e+11	2.30292e+11	2.46381e+11	2.63596e+11	2.82015e+11
	Objective 2.2 Provide mechanisms to ensure availability of ethical and skilled health workforce for the delivery of Primary Health Care services at all levels	Advocate for health workforce pre-service training on customer care	Sensitize the training institutions of health workers to include pre- service training on customer care	857000	896422	937657	980790	1.02591e+06
		Advocate for health workforce pre-service training on customer care Total		857000	896422	937657	980790	1.02591e+06
		Advocate for the induction for human resource for health on ethics, integrity and customer care	Identify champions on ethics and integrity	1539000	1609794	1.68384e+06	1.7613e+06	1.84232e+06
			Induct HRH on ethics integrity and customer care	2554000	2671484	2.79437e+06	2.92291e+06	3.05737e+06
			Link the champions with health care workers	0	0	0	0	0
			Monitor the mentorship progress	0	0	0	0	0
		Advocate for the induction for human resource for health on ethics, integrity and customer care Total		4093000	4281278	4.47822e+06	4.68421e+06	4.89969e+06
		Engagement with the health sector learning institution to include in their curriculum the PHC concept (work ethics, discipline and training on health needs and not diseases only)	Meetings with health sector learning institutions	857000	0	0	0	0
		Engagement with the health sector learning institution to include in their curriculum the PHC concept (work ethics, discipline and training on health needs and not diseases only) Total		857000	0	0	0	0
		Enhance the function of regulatory authorities for ethical delivery of PHC services	Identify the relevant regulatory authorities	45000	47070	49235.2	51500	53869
			Involve the regulatory authorities in the implementation of PHC services	0	0	0	0	0
			Sensitize the relevant regulatory authorities on their role in PHC services	1277000	1335742	0	0	0
		Enhance the function of regulatory authorities for ethical delivery of PHC services Total		1322000	1382812	49235.2	51500	53869
		Promote mentorship for enhancing skills and competencies for ethical delivery of services	Meetings to develop mentorship guidelines and networks	3394000	0	0	0	0
		Promote mentorship for enhancing skills and competencies for ethical delivery of services Total		3394000	0	0	0	0
	Objective 2.2 Provide mechanisms to ensure availability of ethical and skilled health workforce for the delivery of Primary Health Care services at all levels Total			10523000	6560512	5.46511e+06	5.7165e+06	5.97946e+06
	Objective 2.3 Institute performance management and performance contracting	Capacity building of health workforce on performance contracting	Sensitize the health workforce on the contracts at KSG
		Capacity building of health workforce on performance contracting Total
		Implement the health act and establish HRH professional oversight authority to address industrial actions	Meetings held with health unions and HRH professional authority
		Implement the health act and establish HRH professional oversight authority to address industrial actions Total
		Introduce performance contracting to the health workforce at all PHC levels	Develop PHC performance contracts	0	0	0	0	0
			Monitor performance of the health workforce
			Sign the performance contract with the health workforce	0	0	0	0	0
		Introduce performance contracting to the health workforce at all PHC levels Total		0	0	0	0	0
		Link the performance contracting to reward and sanctions	Reward or sanction based on performance
		Link the performance contracting to reward and sanctions Total
		Streamline paying salaries for the health work force undergoing training	Meetings held with relevant parties
		Streamline paying salaries for the health work force undergoing training Total
	Objective 2.3 Institute performance management and performance contracting Total			0	0	0	0	0
Human Resource for Health: Strategic Direction 2: Build a strong workforce for health services at all PHC levels Total				2.15381e+11	2.30298e+11	2.46387e+11	2.63602e+11	2.82021e+11
Service Delivery: Strategic Direction 3: Institutionalize and improve service delivery at all PHC levels	Objective 3.1 Increase the access to functional community units available to provide PHC services	Counties to provide resources to support implementation of PHC	County planning meetings	0	0	0	0	0
		Counties to provide resources to support implementation of PHC Total		0	0	0	0	0
		Engage partners in their contributions (pooling resources) in the support of PHC services	Conduct stakeholders engagement meeting	276000	288696	301976	315867	330397
		Engage partners in their contributions (pooling resources) in the support of PHC services Total		276000	288696	301976	315867	330397
		Utilize the facility and community unit assessment report to address identified gaps to improve capacity for PHC service provision.	Conduct action days (e.g. outreaches)	1255716000	1313478936	1.3739e+09	1.4371e+09	1.5032e+09
			Conduct assessment using the PHC Assessment tool to identfy gaps in providing PHC ( involves training teams on the tools, actual data collection, compiling reports of assessmnet, designing improvement plans and disseminating findings and next steps to th	0	16843738	0	1.8429e+07	0
			Conduct community dialogues	570780000	597035880	6.245e+08	6.53227e+08	6.83275e+08
			Conduct regular review meetings between CHWs and Facility teams	6278640000	6567457440	6.86956e+09	7.18556e+09	7.5161e+09
			Design and adopt a data dashboard to collect PHC data	6949500	7269177	7.60356e+06	7.95332e+06	8.31918e+06
			Develop IGAs among CHVs for their sustainability	51623500	5.88402e+07	1.42323e+07	1.48869e+07	1.55717e+07
			Develop incentives package for the maintenance of CHVs	0	0	3.04817e+07	0	0
			Ensure all CHUs are functional- provide CHV kits	1204980000	1260409080	1.31839e+09	0	0
			Establish community health units in areas with no CHUs to increase coverage	238850000	14225600	1.488e+07	1.55645e+07	1.62804e+07
			full package of PHC for all levels (skilled and adequate HRH, supplies and equipment and other support)	0	0	0	0	0
			Hold joint health facility/community meetings (governance meetings, management meetings e.t.c)	1255716000	1313478936	1.3739e+09	1.4371e+09	1.5032e+09
			Joint health facility community planning	0	0	0	0	0
			Mobilize resources for capacity improvement on PHC service provision ( for HCF)	354000	370284	387317	405134	423770
			Operationalize the scheme of service for community health workforce	5768500	2242101	0	0	0
			Train the CHEWs and other users on the data collection tools	0	143933261	0	0	0
		Utilize the facility and community unit assessment report to address identified gaps to improve capacity for PHC service provision. Total		10869377500	11295584614	1.16278e+10	1.07702e+10	1.12464e+10
	Objective 3.1 Increase the access to functional community units available to provide PHC services Total			10869653500	11295873310	1.16281e+10	1.07705e+10	1.12467e+10
	Objective 3.2: Increase demand and utilization of primary health care services	Assign defined individual, families and communities to specific MDTs (to take care of their health and not their “sickness”)	Constitute MDTs and assign households to MDTs	0	0	0	0	0
		Assign defined individual, families and communities to specific MDTs (to take care of their health and not their “sickness”) Total		0	0	0	0	0
		Defined populations,individuals, families should be mapped/registered to a particular Multidisplinary team (MDTs) to increase utilization PHC services	Conduct national mapping	546997500	0	0	0	0
		Defined populations,individuals, families should be mapped/registered to a particular Multidisplinary team (MDTs) to increase utilization PHC services Total		546997500	0	0	0	0
		Engage community initiatives to create demand for PHC interventions and build leadership and community ownership.	Identify community groups and resource persons	67500000	70605000	73852830	7.72501e+07	8.08036e+07
			Sensitize the communities through the community groups on the availability of PHC services	103500000	108261000	113241006	1.1845e+08	1.23899e+08
		Engage community initiatives to create demand for PHC interventions and build leadership and community ownership. Total		171000000	178866000	187093836	1.957e+08	2.04702e+08
		Expand and increase coverage of CHUs to provide PHC services	Annual Functionality assessment	83201000	87028246	9.10315e+07	9.5219e+07	9.95991e+07
			Employment of CHEWs	51985760	5305312	5.54936e+06	5.80463e+06	6.07164e+06
			Mapping of CHUs in the area	145995300	1.52711e+08	1.59736e+08	1.67084e+08	1.74769e+08
		Expand and increase coverage of CHUs to provide PHC services Total		281182060	2.45045e+08	2.56317e+08	2.68107e+08	2.8044e+08
		Leverage on ICT for information, education and communication	Develop and package the IEC materials according to the target audience	0	0	0	0	0
			Disseminate the IEC materials through the appropriate ICT channel to the community	0	0	0	0	0
			Identify the appropriate ICT channels for communication	1000000	0	0	0	0
			Identify the available IEC materials for community sensitization of PHC	0	0	0	0	0
		Leverage on ICT for information, education and communication Total		1000000	0	0	0	0
		Organize routine county and wards PHC stakeholders/communities advocacy forums, media engagement with the local vernacular station	Advertisements	360960000	377564160	3.94932e+08	4.13099e+08	4.32102e+08
			Conduct advocacy meetings	16514000	17273644	1.80682e+07	1.88994e+07	1.97687e+07
		Organize routine county and wards PHC stakeholders/communities advocacy forums, media engagement with the local vernacular station Total		377474000	394837804	4.13e+08	4.31998e+08	4.5187e+08
		Strengthen linkages between facilities and communities through community health fora	Facilitate the registration of community members to the health facilities	0	0	0	0	0
			Sensitize the community on the available referral mechanisms	0	0	0	0	0
			Sensitize the community through community health fora on availability of PHC services in health facilities	0	0	0	0	0
		Strengthen linkages between facilities and communities through community health fora Total		0	0	0	0	0
		Visits by MDTs to designate homesteads as advised by the CHVs	Conduct home visits	16908000	17685768	1.84993e+07	1.93503e+07	2.02404e+07
		Visits by MDTs to designate homesteads as advised by the CHVs Total		16908000	17685768	1.84993e+07	1.93503e+07	2.02404e+07
	Objective 3.2: Increase demand and utilization of primary health care services Total			1394561560	8.36434e+08	8.7491e+08	9.15156e+08	9.57253e+08
	Objective 3.3: Ensure provision of high-quality primary healthcare services	Ensure mechanisms are in place for gauging client satisfaction and enabling response(service charters, client exit surveys etc.)	Analyze the customer feedback and take the necessary action	0	0	0	0	0
			Conduct client satisfaction checks	0	0	0	0	0
			Develop client satisfaction tools (exit interviews, community scorecards, suggestion boxes and other dashboards including anonymous hotlines)	0	0	0	0	0
			Develop customer feedback mechanisms	66360000	69412560	7.26055e+07	7.59454e+07	7.94389e+07
			Provide service charters at all PHC service delivery points	132720000	0	1.45211e+08	0	1.58878e+08
		Ensure mechanisms are in place for gauging client satisfaction and enabling response(service charters, client exit surveys etc.) Total		199080000	69412560	2.17817e+08	7.59454e+07	2.38317e+08
		Institutionalize and operationalize Kenya Quality Model for Health and other Quality Improvement initiatives at all PHC levels	Build capacity of health facility managers and HCPs including community level	236980000	0	0	0	0
			Conduct regular assessments (Internal and external)	81420000	85165320	8.90829e+07	9.31807e+07	9.74671e+07
			Disseminate KQMH and other relevant QI initiatives	27486700	0	0	0	0
			Establish a recognition mechanism (star rating system)	238676540	3.05826e+08	2.6114e+08	3.34609e+08	2.85717e+08
			QI team formation for managers and Work Improovement Teams (WITs) for service providers	0	0	0	0	0
			Sensitize the PHC management team on KQMH and QI	10880000	11380480	1.1904e+07	1.24516e+07	1.30243e+07
		Institutionalize and operationalize Kenya Quality Model for Health and other Quality Improvement initiatives at all PHC levels Total		595443240	4.02372e+08	3.62127e+08	4.40241e+08	3.96209e+08
		PCN service delivery	Annual PCN operationalization Costs	3.78069e+09	4.04507e+09	4.23115e+09	4.42578e+09	4.62936e+09
			PCN service delivery	9.2378e+10	3.42663e+09	3.66654e+09	3.92324e+09	4.19793e+09
		PCN service delivery Total		9.61587e+10	7.4717e+09	7.89768e+09	8.34902e+09	8.82729e+09
	Objective 3.3: Ensure provision of high-quality primary healthcare services Total			9.69532e+10	7.94348e+09	8.47762e+09	8.86521e+09	9.46182e+09
	Objective 3.4: Strengthen emergency preparedness and response system	Institutionalize and strengthen integrated health surveillance, outbreaks, epidemic preparedness and response at the community PHC levels	Conduct surveys to establish the level of outbreak or epidemic	39843600	4.16764e+07	4.35935e+07	4.55988e+07	4.76964e+07
			Link PHC response team with the other outbreak and epidemic response teams	29986000	31365356	3.28082e+07	3.43173e+07	3.58959e+07
			Prepare outbreak and epidemic preparedness and response plan	17084400	11870008	1.2416e+07	1.29872e+07	1.35846e+07
			Provide mechanisms for surveillance of outbreaks and epidemics of PHC related events	65667000	68687682	7.18473e+07	7.51523e+07	7.86093e+07
		Institutionalize and strengthen integrated health surveillance, outbreaks, epidemic preparedness and response at the community PHC levels Total		152581000	1.53599e+08	1.60665e+08	1.68056e+08	1.75786e+08
		Promote, coordinate a multi- sectoral approach to emergency and disaster response in every county	Provide mechanisms for coordinated multi-sectorial response	20637000	21586302	2.25793e+07	2.36179e+07	2.47043e+07
			Sensitize the county management from different sectors on the need for multi-sector approach to emergency and disaster response	31302000	32741892	3.4248e+07	3.58234e+07	3.74713e+07
		Promote, coordinate a multi- sectoral approach to emergency and disaster response in every county Total		51939000	54328194	5.68273e+07	5.94413e+07	6.21756e+07
		Strengthen coordination of health surveillance, emergency, disaster preparedness and response at all PHC levels	Conduct drills to establish the level of disaster preparedness and response	30907200	3.23289e+07	3.38161e+07	3.53716e+07	3.69987e+07
			Conduct surveys to establish the level of emergency response	6345000	6636870	6.94217e+06	7.26151e+06	7.59553e+06
			Link PHC response team with the other disaster response teams	3478000	3637988	3.80534e+06	3.98038e+06	4.16348e+06
			Prepare disaster preparedness response plan and costing	18133500	18967641	1.98402e+07	2.07528e+07	2.17074e+07
			Provide mechanisms for surveillance of any PHC related events (SOP development)	33802000	35356892	3.69833e+07	3.86845e+07	4.0464e+07
		Strengthen coordination of health surveillance, emergency, disaster preparedness and response at all PHC levels Total		92665700	9.69283e+07	1.01387e+08	1.06051e+08	1.10929e+08
	Objective 3.4: Strengthen emergency preparedness and response system Total			297185700	3.04856e+08	3.18879e+08	3.33548e+08	3.48891e+08
	Objective 3.5: Strengthen the referral system at all PHC Level	Build capacity of service providers on referral mechanisms	Train PHC services providers on the referral mechanisms	48694200	5.09341e+07	5.32771e+07	5.57279e+07	5.82913e+07
		Build capacity of service providers on referral mechanisms Total		48694200	5.09341e+07	5.32771e+07	5.57279e+07	5.82913e+07
		PHC service centers to be the first referral point of entry	Provide mechanisms for the referral in PHC services	16034000	16771564	1.75431e+07	1.835e+07	1.91941e+07
			Set the criteria for downward referral – should be in the KEPH---curative division and programs. E.g. well controlled NCDs, Revise the criteria for upward referrals to ensure on the justified case get referred to higher levels of care	3291900	3.44333e+06	3.60172e+06	3.7674e+06	3.9407e+06
		PHC service centers to be the first referral point of entry Total		19325900	2.02149e+07	2.11448e+07	2.21174e+07	2.31348e+07
		Strengthen referrals and linkages between public, FBO and private facilities	Build the capacity of health care workers to manage patients referred downwards	0	0	0	0	0
			Catalogue the capabilities of FBO/Private hospitals and develop a referral strategy (defining when to refer and which cases to refer)	0	0	0	0	0
			Engage FBO/Private sector facilities for partnership in PHC (including referrals)	0	0	0	0	0
			Engage with NHIF to cover participating FBO/private sector facilities for referrals	0	0	0	0	0
			Provide the necessary referral mechanisms between PHC public facilities, FBOs and Private facilities	0	0	0	0	0
			Sensitize all the health care providers on the available referral mechanisms	0	0	0	0	0
			Sensitize communities and PHC facilities on available referral services in FBO/facilities in their locality	0	0	0	0	0
		Strengthen referrals and linkages between public, FBO and private facilities Total		0	0	0	0	0
	Objective 3.5: Strengthen the referral system at all PHC Level Total			68020100	7.1149e+07	7.44219e+07	7.78453e+07	8.14262e+07
	Objective 3.6: Strengthen access to health services for vulnerable populations	Develop a health promotion framework for vulnerable groups	Convene PHC working group to develop concept, ToRs for guiding the development of health promotion framework for vulnerable groups	314000	328444	343552	359356	375886
			Convene stakeholders meetings for validation of the health promotion framework for vulnerable groups	2902000	3035492	3.17512e+06	3.32118e+06	3.47395e+06
			Develop health promotion framework for vulnerable groups through workshops and retreats	8914000	10374044	1.29996e+07	1.7993e+07	2.78137e+07
			Disseminate the health promotion framework for vulnerable groups	18377000	19222342	2.01066e+07	2.10315e+07	2.19989e+07
		Develop a health promotion framework for vulnerable groups Total		30507000	32960322	3.66248e+07	4.2705e+07	5.36624e+07
		Improve linkages between facility-based rehabilitation, palliative care and the community	Disseminate guidelines for community palliative care	24244000	25359224	2.65257e+07	2.77459e+07	2.90222e+07
			Provide referral mechanisms from the community to the facility based rehabilitative and palliative care services	932925000	975839550	0	0	0
		Improve linkages between facility-based rehabilitation, palliative care and the community Total		957169000	1001198774	2.65257e+07	2.77459e+07	2.90222e+07
		Increase the number of community rehabilitation centers	Advocate for establishment of community rehabilitation centers	7752000	8108592	0	0	0
			Sensitize the management on establishment of community rehabilitation centers	12127500	12685365	1.32689e+07	1.38793e+07	1.45177e+07
			Train health care providers on community based rehabilitation	98928000	0	0	0	0
		Increase the number of community rehabilitation centers Total		118807500	20793957	1.32689e+07	1.38793e+07	1.45177e+07
		Strengthen home based care	Provide essential supplies to the CHVs and other home-based caretakers	0	0	0	0	0
			Provide referral mechanisms for home based care from PHC facilities	0	0	0	0	0
			Sensitize CHVs and MDT on home based care	201574500	210846927	2.20546e+08	2.30691e+08	2.41303e+08
		Strengthen home based care Total		201574500	210846927	2.20546e+08	2.30691e+08	2.41303e+08
	Objective 3.6: Strengthen access to health services for vulnerable populations Total			1308058000	1265799980	2.96965e+08	3.15021e+08	3.38505e+08
	Objective 3.7: Mainstream alternative medicine in the PHC framework	Capacity build practitioners in alternative medicine to support service delivery for PHC	Train the identified practitioners in alternative medicine on the importance of PHC and their roles in PHC	43812500	941400	984704	1.03e+06	1.07738e+06
		Capacity build practitioners in alternative medicine to support service delivery for PHC Total		43812500	941400	984704	1.03e+06	1.07738e+06
		Identify practitioners in alternative medicine and their services	Collect the data on the practitioners in alternative medicine and their services	0	0	7.54065e+06	0	8.25034e+06
			Develop tools for identification of the practitioners in alternative medicine and their services	2412000	2522952	2.63901e+06	2.7604e+06	2.88738e+06
			Prepare report on the practitioners in alternative medicine and their services	5525000	5779150	6.04499e+06	6.32306e+06	6.61392e+06
			Sensitize the county management on alternative medicine and their services	11570000	12102220	1.26589e+07	1.32412e+07	1.38503e+07
		Identify practitioners in alternative medicine and their services Total		19507000	20404322	2.88836e+07	2.23247e+07	3.1602e+07
	Objective 3.7: Mainstream alternative medicine in the PHC framework Total			63319500	21345722	2.98683e+07	2.33547e+07	3.26794e+07
Service Delivery: Strategic Direction 3: Institutionalize and improve service delivery at all PHC levels Total				1.10954e+11	2.17389e+10	2.17008e+10	2.13007e+10	2.24673e+10
Health Financing: Strategic Direction 4: Enhance Financing for Primary Health Care	Objective 4.1 Mobilize and Invest adequate resources in Primary Health Care	Allocate adequate resources to improve access to primary health care services based on the country context	Advocate for adequate resources to improve access to PHC services based on the country context	12858800	1.34503e+07	1.4069e+07	1.47162e+07	1.53931e+07
		Allocate adequate resources to improve access to primary health care services based on the country context Total		12858800	1.34503e+07	1.4069e+07	1.47162e+07	1.53931e+07
		Develop and disseminate PHC resource mobilization strategy at National and county levels	Disseminate guidelines through MOH circular	9851000	0	0	0	0
			Hold 8 TWG meetings to develop financial management guidelines for PHC	23332463	0	0	0	0
		Develop and disseminate PHC resource mobilization strategy at National and county levels Total		33183463	0	0	0	0
		Develop health care financing guidelines for PHC.	Draft proposals for review of PFM Act to allow for ring fencing of PHC funds	32171120	3.3651e+07	3.51989e+07	3.68181e+07	3.85117e+07
			Hold 4 quarterly breakfast meetings with Parliament to discuss ring fencing of PHC funds	3124000	3267704	3.41802e+06	3.57525e+06	3.73971e+06
		Develop health care financing guidelines for PHC. Total		35295120	3.69187e+07	3.8617e+07	4.03933e+07	4.22514e+07
		Establish a structure for health economics at national and county level	Recruit 47 Health Economists	41454000	43360884	4.53555e+07	4.74418e+07	4.96242e+07
		Establish a structure for health economics at national and county level Total		41454000	43360884	4.53555e+07	4.74418e+07	4.96242e+07
		Increase domestic financing for PHC through innovative tax regimes	Sensitize County Assembly members to Develop County legislative.	20142400	0	0	0	0
		Increase domestic financing for PHC through innovative tax regimes Total		20142400	0	0	0	0
		Increase domestic financing for PHC through innovative taxes regimes.	Conduct 1 national and 4 regional forums to disseminate resource mobilization strategy	13061000	13661806	1.42902e+07	1.49476e+07	1.56352e+07
			Conduct 3 retreats to develop legislative framework for local taxation in support of PHC	18187560	1.90242e+07	1.98993e+07	2.08147e+07	2.17721e+07
			Conduct 47 primary health care financing advocacy meetings	8760800	9.1638e+06	9.58533e+06	1.00263e+07	1.04875e+07
			Hold 3 workshops to develop PHC domestic resource mobilization strategy	25035800	0	0	0	0
		Increase domestic financing for PHC through innovative taxes regimes. Total		65045160	4.18498e+07	4.37749e+07	4.57885e+07	4.78948e+07
	Objective 4.1 Mobilize and Invest adequate resources in Primary Health Care Total			207978943	1.3558e+08	1.41816e+08	1.4834e+08	1.55164e+08
	Objective 4.2: Expand health insurance coverage in-line with UHC aspirations	Advocate for community-based health insurance schemes	Conduct 2 workshops and recruit a consultant to development a comprehensive national health care financing policy	0	0	0	0	0
			Conduct regular meetings to advocate for community-based health insurance schemes	1320000	1380720	1.44423e+06	1.51067e+06	1.58016e+06
		Advocate for community-based health insurance schemes Total		1320000	1380720	1.44423e+06	1.51067e+06	1.58016e+06
		Advocate for NHIF scheme to align its strategies with the PHC needs and principles	Conduct 1 meeting to advocate for review of the NHIF scheme in order to align with the PHC needs and essential package	3844000	4020824	4.20578e+06	4.39925e+06	4.60161e+06
			Conduct 3 meetings to develop a uniform service package for PHC and UHC	19287560	2.01748e+07	2.11028e+07	2.20736e+07	2.30889e+07
		Advocate for NHIF scheme to align its strategies with the PHC needs and principles Total		23131560	2.41956e+07	2.53086e+07	2.64728e+07	2.76906e+07
		Increase private health insurance schemes coverage for PHC services	Conduct 4 quarterly meetings with private health insurance schemes to finance PHC	1488400	1.55687e+06	1.62848e+06	1.70339e+06	1.78175e+06
		Increase private health insurance schemes coverage for PHC services Total		1488400	1.55687e+06	1.62848e+06	1.70339e+06	1.78175e+06
	Objective 4.2: Expand health insurance coverage in-line with UHC aspirations Total			25939960	2.71332e+07	2.83813e+07	2.96869e+07	3.10525e+07
	Objective 4.3: Establish innovative financing mechanisms at both levels of Governments to secure sustainable domestic financing for PHC	Establish a county-based healthcare financing scheme for PHC	Develop and maintain county PHC financing scheme	20150000	21076900	2.20464e+07	2.30606e+07	2.41214e+07
		Establish a county-based healthcare financing scheme for PHC Total		20150000	21076900	2.20464e+07	2.30606e+07	2.41214e+07
		Scale up sustainable innovative community health and income generating activities to compensate community health workforce	Conduct meetings to advocate for scale up of sustainable innovative community health and income generating activities to compensate community health workforce	3752000	0	0	0	0
		Scale up sustainable innovative community health and income generating activities to compensate community health workforce Total		3752000	0	0	0	0
		Strengthen results-based financing for PHC	Conduct 8 regional trainings on results based financing	38940000	0	0	0	0
			Conduct county annual results based financing review meetings	45324000	47408904	4.95897e+07	5.18708e+07	5.42569e+07
		Strengthen results-based financing for PHC Total		84264000	47408904	4.95897e+07	5.18708e+07	5.42569e+07
	Objective 4.3: Establish innovative financing mechanisms at both levels of Governments to secure sustainable domestic financing for PHC Total			108166000	68485804	7.16362e+07	7.49314e+07	7.83783e+07
	Objective 4.4: Enhance financial planning, budgeting, management and accountability	Design an appropriate mechanism for planning and budgeting.	Conduct 2 meetings to harmonise planning and budgetting tools	6842000	7156732	7.48594e+06	7.83029e+06	8.19049e+06
		Design an appropriate mechanism for planning and budgeting. Total		6842000	7156732	7.48594e+06	7.83029e+06	8.19049e+06
		Establish financial reporting feedback mechanism	Develop a dashboard for financial reporting	5932000	0	0	0	0
		Establish financial reporting feedback mechanism Total		5932000	0	0	0	0
		Facilitate capacity development for the primary health care management team	Conduct 8 regional trainings on planning and budgetting	69750000	0	0	0	0
		Facilitate capacity development for the primary health care management team Total		69750000	0	0	0	0
	Objective 4.4: Enhance financial planning, budgeting, management and accountability Total			82524000	7156732	7.48594e+06	7.83029e+06	8.19049e+06
Health Financing: Strategic Direction 4: Enhance Financing for Primary Health Care Total				424608903	2.38355e+08	2.4932e+08	2.60788e+08	2.72785e+08
Commodity supply and infrastructure: Strategic direction 5: Improve systems for the supply chain, medical devices and infrastructure.	Objective 5.1: Optimize the supply, distribution and use of drugs and commodities	Advocate for local production of commodities, vaccines and supplies	Partnerships to strengthen capacity of local producers	2129000	2226934	2.32937e+06	2.43652e+06	2.5486e+06
			Pre-qualification of local producers to increase the production base	17624000	18434704	1.92827e+07	2.01697e+07	2.10975e+07
		Advocate for local production of commodities, vaccines and supplies Total		19753000	20661638	2.16121e+07	2.26062e+07	2.36461e+07
		Advocate for the update of the Essential lists (Medical, medical lab supplies and reagents, health products and technologies to include Community level) for the improvement of PHC services	2 Advocacy meetings for a standing budget line for nutrition commodities and equipment and increased allocation for procurement and distribution of nutrition commodities at national and county level	16121100	0	0	0	0
			Disseminate the Essential Medicines List to counties and all health facilities	537121900	496797700	5.87674e+08	5.43554e+08	5.68558e+08
		Advocate for the update of the Essential lists (Medical, medical lab supplies and reagents, health products and technologies to include Community level) for the improvement of PHC services Total		553243000	496797700	5.87674e+08	5.43554e+08	5.68558e+08
		Develop Quality improvement model for supply chain	Develop a score card for supply chain management	4854500	0	0	0	0
			Dissemination of Score card	26698500	0	0	0	0
			Orientation of teams on scorecard	22301500	0	0	0	0
		Develop Quality improvement model for supply chain Total		53854500	0	0	0	0
		Improve on monitoring evaluation and surveillance of commodities and supplies stock status through LMIS	Conduct annual audits at facility level	97200000	101671200	0	0	0
			Conduct community level audits	78440300	8.20486e+07	8.58228e+07	8.97706e+07	9.39001e+07
			Conduct quality assurance missions annually	4077900	4.26548e+06	4.4617e+06	4.66693e+06	4.88161e+06
			Hold review meetings on supply chain management	16402800	0	0	0	0
			Roll out LMIS across all facilities	0	0	0	0	0
		Improve on monitoring evaluation and surveillance of commodities and supplies stock status through LMIS Total		196121000	1.87985e+08	9.02845e+07	9.44376e+07	9.87817e+07
		Scale up mechanisms and processes for forecasting and quantification of commodities and supplies	Build capacity on LMIS	64926000	67912596	7.10366e+07	7.43043e+07	7.77223e+07
			Conduct annual forecasting and quantification exercise for all commodities	2.70418e+07	2.82857e+07	2.95869e+07	3.09479e+07	3.23715e+07
			Refresh / build capacity of Forecasting and quantification teams	258739700	226341848	2.69978e+08	2.47644e+08	2.95387e+08
			Roll out LMIS	120443500	125983901	1.31779e+08	1.37841e+08	1.44182e+08
		Scale up mechanisms and processes for forecasting and quantification of commodities and supplies Total		471151000	4.48524e+08	5.02381e+08	4.90737e+08	5.49663e+08
		Strengthen systems for rational use of commodities	Develop SOPs on rational use of commodities	2700000	0	0	0	0
			Dissemination of SOPs on rational use of commodities	0	0	0	0	0
			Train health providers on rational use of commodities	57622000	60272612	6.30452e+07	6.59452e+07	6.89787e+07
		Strengthen systems for rational use of commodities Total		60322000	60272612	6.30452e+07	6.59452e+07	6.89787e+07
		Strengthen the standards and regulations for procurement of commodities and supplies	Conduct 1 Quality assurance missions annually	48370800	4.97591e+07	5.2048e+07	5.44422e+07	5.69465e+07
			Conduct a National assessment of the supply chain procurement system	3093900	0	0	0	0
			Convene Biennial (after every 2 years) stakeholders forum on supply chain	14962000	0	0	1.71232e+07	0
			Disseminate SOPs on procurement for integrated health commodity and supplies	29391000	0	0	0	0
			Workshop to Develop/ review SOPs on procurement for integrated health commodities, supplies, medical equipment and allied devices	6089000	0	0	0	0
		Strengthen the standards and regulations for procurement of commodities and supplies Total		101906700	4.97591e+07	5.2048e+07	7.15654e+07	5.69465e+07
		Strengthen the tracking systems for storage and distribution of commodities and supplies	Conduct assessments on warehousing and distribution capacity of counties, sub counties and facilities	48283000	0	0	0	0
			Conduct assessments on warehousing and distribution capacity of prequalified suppliers	12016000	12568736	1.31469e+07	1.37517e+07	1.43842e+07
			Develop/review SOPs for warehousing , storage and distribution of commodities and supplies	11227000	11743442	0	0	0
			Optimize capacity for warehousing and distribution at all levels	5764000	0	0	0	0
		Strengthen the tracking systems for storage and distribution of commodities and supplies Total		77290000	24312178	1.31469e+07	1.37517e+07	1.43842e+07
	Objective 5.1: Optimize the supply, distribution and use of drugs and commodities Total			1533641200	1.28831e+09	1.33019e+09	1.3026e+09	1.38096e+09
	Objective 5.2: Promote rational procurement and placement of medical devices	Facilitate the mapping of the status of medical devices for the delivery of PHC services	Conduct mapping of medical devices at facilities across tiers	4738000	0	0	0	0
			Develop a checklist for mapping medical and allied equipment	95120500	0	0	0	0
			Dissemination of mapping findings	0	0	0	0	0
		Facilitate the mapping of the status of medical devices for the delivery of PHC services Total		99858500	0	0	0	0
		Strengthen the procurement systems for medical devices	Bi-annual advocacy meetings for use of guidelines for procurement and rational use of medical devices	0	0	0	0	0
		Strengthen the procurement systems for medical devices Total		0	0	0	0	0
		Strengthen the systems for rational use of medical devices	Form TWGs/ quarterly meetings to strengthen systems	668000	698728	730869	764489	799656
		Strengthen the systems for rational use of medical devices Total		668000	698728	730869	764489	799656
	Objective 5.2: Promote rational procurement and placement of medical devices Total			100526500	698728	730869	764489	799656
	Objective 5.3: Improve infrastructure for delivery of PHC services	Advocate for improvementof the infrastructure for the delivery of PHC services	Development of a costed PHC Infrastructure improvement plan	4225000	0	0	0	0
			Dissemination of costed PHC infrastructure improvement plan	25370100	0	0	0	0
			Monitor implementation of the PHC Infrastructure improvement plan	0	0	0	0	0
		Advocate for improvementof the infrastructure for the delivery of PHC services Total		29595100	0	0	0	0
		Design an assessment mechanism for evaluation of the status of the health care infrastructure	Develop an integrated checklist for mapping PHC infrastructure at National and County level	5782000	0	0	0	0
		Design an assessment mechanism for evaluation of the status of the health care infrastructure Total		5782000	0	0	0	0
		Determine the status of healthcare infrastructure for PHC services	Conduct PHC Infrastructure assessments at National and County level	31485300	0	0	0	0
		Determine the status of healthcare infrastructure for PHC services Total		31485300	0	0	0	0
	Objective 5.3: Improve infrastructure for delivery of PHC services Total			66862400	0	0	0	0
Commodity supply and infrastructure: Strategic direction 5: Improve systems for the supply chain, medical devices and infrastructure. Total				1701030100	1.28901e+09	1.33092e+09	1.30336e+09	1.38176e+09
Health information, technology and innovations: Strategic Direction 6: Improve the capacity to uptake data, research evidence and innovations for decision making	Objective 6.1: Scale up use of digitized Health Management and Information System to increase utilization of PHC data	Advocate for roll out of unique identification for all Kenyans for PHC services	2 Advocacy meetings for roll out of unique identification for all Kenyans for PHC services	2.48831e+07	0	0	0	0
		Advocate for roll out of unique identification for all Kenyans for PHC services Total		2.48831e+07	0	0	0	0
		Create a database for monitoring and evaluating use of resources	3 meetings Development of National and county specific VSPs	5441500	5691809	5.95363e+06	6.2275e+06	6.51396e+06
			3 Workshop meetings to develop PHC/UHC inputs and process dashboard and an action tracker Integrate RMNCAH scorecard to include PHC outcome Indicators	4746000	0	0	0	0
			Dissemination of VSP profiles	2000	0	0	0	0
		Create a database for monitoring and evaluating use of resources Total		10189500	5691809	5.95363e+06	6.2275e+06	6.51396e+06
		Strengthen KHIS to collect PHC quality data including event based reports	Annual County and National PHC reports	0	0	0	0	0
			Annual National stakeholder progress review meetings	0	0	0	0	0
			Development of assessment/Monitoring and evaluation tools (including check lists) for PHC	1297000	0	0	0	0
			Development of minimum inputs/requirement/Standards for sustainable PHC county implementation- including quality standards Link to Service	1297000	0	0	0	0
			Quarterly stakeholder progress review meetings	498000	520908	544870	569934	596151
			Quarterly support and Monitoring and evaluation field visits	43428000	45425688	4.75153e+07	4.9701e+07	5.19872e+07
		Strengthen KHIS to collect PHC quality data including event based reports Total		46520000	45946596	4.80601e+07	5.02709e+07	5.25834e+07
	Objective 6.1: Scale up use of digitized Health Management and Information System to increase utilization of PHC data Total			81592600	51638405	5.40138e+07	5.64984e+07	5.90973e+07
	Objective 6.2 Promote research agenda and use of routine data to improve PHC services	Conduct research to document best practice, challenges and successes according to the PHC research agenda	2 day meeting to define PHC research agenda/priorities	0	0	0	0	0
			Conduct research on the identified priorities	0	0	0	0	0
		Conduct research to document best practice, challenges and successes according to the PHC research agenda Total		0	0	0	0	0
		Creation of a PHC Institute	2 day meeting to define PHC research agenda/priorities	0	0	0	0	0
		Creation of a PHC Institute Total		0	0	0	0	0
		Link PHC data and research to the existing Kenya Health Observatory	Conduct capacity building at county level on research and utilization of the findings	0	0	0	0	0
			Generate and upload monthly PHC policy briefs in the observatory	0	0	0	0	0
			Sensitization and training on how to link PHC data and research to the existing MOH observatory	1909500	1997337	2.08921e+06	2.18532e+06	2.28584e+06
		Link PHC data and research to the existing Kenya Health Observatory Total		1909500	1997337	2.08921e+06	2.18532e+06	2.28584e+06
		Utilize research findings to inform policy formulation, programming and decision making	Conduct regional trainings on evidence to inform policy making	2254500	2358207	2.46668e+06	2.58015e+06	2.69884e+06
			Conduct selected science cafes on PHC	0	0	0	0	0
			Develop policy briefs	1644500	1720147	1.79927e+06	1.88204e+06	1.96861e+06
			Develop selected elevator pitches	0	0	0	0	0
		Utilize research findings to inform policy formulation, programming and decision making Total		3899000	4078354	4.26596e+06	4.46219e+06	4.66745e+06
	Objective 6.2 Promote research agenda and use of routine data to improve PHC services Total			5808500	6075691	6.35517e+06	6.64751e+06	6.9533e+06
	Objective 6.3: Scale up successful innovations and technology to improve PHC	Planning and costing for establishment of telehub centers	Develop the criteria and requirements for establishing the centers of excellence	849500	0	0	0	0
			Mapping of potential tele hub centers	1484500	0	0	0	0
			Planning and costing for equiping of telehub centers	0	0	0	0	0
		Planning and costing for establishment of telehub centers Total		2334000	0	0	0	0
		Promote and equip tele-health in delivery of PHC by establishing functional tele- health hubs	Developing a criteria and requirements for establishing tele- health -2 day meeting	962000	0	0	0	0
			Select tele health hubs based on the identified criteria	819000	0	0	0	0
		Promote and equip tele-health in delivery of PHC by establishing functional tele- health hubs Total		1781000	0	0	0	0
		Promote interoperability among different health information systems	2 workshop meetings between HIS, LMIS, KEMSA, IHRIS	5192000	0	0	0	0
		Promote interoperability among different health information systems Total		5192000	0	0	0	0
	Objective 6.3: Scale up successful innovations and technology to improve PHC Total			9307000	0	0	0	0
Health information, technology and innovations: Strategic Direction 6: Improve the capacity to uptake data, research evidence and innovations for decision making Total				96708100	57714096	6.03689e+07	6.31459e+07	6.60506e+07
Grand Total				3.29246e+11	2.53802e+11	2.69917e+11	2.86727e+11	3.06415e+11

## Sheet: Sheet1
Strategic Direction	Strategic Objective	Intervention	Activities	Activities**	Budget Assumptions	Inputs/Line Items	Cost Category Grouping	Cost Category 1	Cost Category 2	QTY/No. of input required	Duration/No of days	No. of Meetings/Workshops/Regions/Counties	Cost per Unit of input	Total cost	*	Responsible party	**	Cost Y1	Cost Y2	Cost Y3	Cost Y4	Cost Y5	***	Frequency 2019/20	Frequency 2020/21	Frequency 2021/22	Frequency 2022/23	Frequency 2023/24	*2	Cost 2019/20	Cost 2020/21	Cost 2021/22	Cost 2022/23	Cost 2023/24	TOTAL
Commodity supply and infrastructure: Strategic direction 5: Improve systems for the supply chain, medical devices and infrastructure.	Objective 5.1: Optimize the supply, distribution and use of drugs and commodities		Annual Commodity operationalization Costs	Annual Commodity operationalization Costs	Annual Commodity operationalization Costs			Variable cost (drugs, consumables & diagnostics)	(ii)Supplies and commodities							Both National and County		35885864385	3.83954e+10	4.01616e+10	4.2009e+10	4.39414e+10		1	1	1	1	1		35885864385	3.83954e+10	4.01616e+10	4.2009e+10	4.39414e+10	2.00393e+11
Service Delivery: Strategic Direction 3: Institutionalize and improve service delivery at all PHC levels	Objective 3.6: Strengthen access to health services for vulnerable populations	Improve linkages between facility-based rehabilitation, palliative care and the community	Provide referral mechanisms from the community to the facility based rehabilitative and palliative care services		Procurement of 95130 referral booklets (MOH 100)	Printing	Supplies and commodities	Variable cost (drugs, consumables & diagnostics)	(ii)Supplies and commodities	95130	1	1	500	47565000		County		47565000	49752990	5.20416e+07	5.44355e+07	5.69396e+07		1	1					47565000	49752990	0	0	0	97317990
Service Delivery: Strategic Direction 3: Institutionalize and improve service delivery at all PHC levels	Objective 3.1 Increase the access to functional community units available to provide PHC services	Utilize the facility and community unit assessment report to address identified gaps to improve capacity for PHC service provision.	Ensure all CHUs are functional- provide CHV kits		Procure CHV kits for 9,513 CHUs	CHV Kit	Supplies and commodities	Variable cost (drugs, consumables & diagnostics)	(ii)Supplies and commodities	31710	1	1	38000	1204980000		County		1204980000	1260409080	1.31839e+09	1.37903e+09	1.44247e+09		1	1	1				1204980000	1260409080	1.31839e+09	0	0	3.78378e+09

## Sheet: Cost category Summary
	Cost Category 1	Sum of Cost 2019/20	Sum of Cost 2020/21	Sum of Cost 2021/22	Sum of Cost 2022/23	Sum of Cost 2023/24	Total
	Capital cost	9.12155e+10	2.18285e+09	2.33578e+09	2.49942e+09	2.67452e+09	1.00908e+11
	Information, education & communication cost	2.68868e+09	2.57239e+09	2.79079e+09	2.81004e+09	3.0519e+09	1.39138e+10
	Maintenance and Utility	4.72046e+09	5.05024e+09	5.31232e+09	5.58854e+09	5.8797e+09	2.65513e+10
	Personal cost	2.14704e+11	2.29704e+11	2.45766e+11	2.62953e+11	2.81342e+11	1.23447e+12
	Planning, Monitoring and Oversight Cost	1.13998e+10	1.12852e+10	1.16662e+10	1.22242e+10	1.2757e+10	5.93323e+10
	Variable cost (drugs, consumables & diagnostics)	37138409385	3.97056e+10	4.148e+10	4.2009e+10	4.39414e+10	2.04274e+11
	Capacity Building	4.19369e+09	2.69034e+09	1.76546e+09	1.7383e+09	1.84618e+09	1.2234e+10
	Grand Total	3.6606e+11	2.93191e+11	3.11117e+11	3.29822e+11	3.51493e+11	1.65168e+12
		1000000
	Cost Category 1	Cost 2019/20	Cost 2020/21	Cost 2021/22	Cost 2022/23	Cost 2023/24	Total
	Capital cost	91215.5	2182.85	2335.78	2499.42	2674.52	100908
	Information, education & communication cost	2688.68	2572.39	2790.79	2810.04	3051.9	13913.8
	Maintenance and Utility	4720.46	5050.24	5312.32	5588.54	5879.7	26551.3
	Personal cost	214704	229704	245766	262953	281342	1.23447e+06
	Planning, Monitoring and Oversight Cost	11399.8	11285.2	11666.2	12224.2	12757	59332.3
	Variable cost (drugs, consumables & diagnostics)	37138.4	39705.6	41480	42009	43941.4	204274
	Capacity Building	4193.69	2690.34	1765.46	1738.3	1846.18	12234
	Grand Total	366060	293191	311117	329822	351493	1.65168e+06
	Grand Total (USD)	3660.6	2931.91	3111.17	3298.22	3514.93	16516.8
	Cost Category 2	Sum of Cost 2019/20	Sum of Cost 2020/21	Sum of Cost 2021/22	Sum of Cost 2022/23	Sum of Cost 2023/24
	(i)Human resources for health for multi-disciplinary teams.	2.14704e+11	2.29704e+11	2.45766e+11	2.62953e+11	2.81342e+11	1.23447e+12
	(ii)Supplies and commodities	37138409385	3.97056e+10	4.148e+10	4.2009e+10	4.39414e+10	2.04274e+11
	(iii)Operations, maintenance, and management.	5.82676e+09	6.26561e+09	6.55077e+09	6.9183e+09	7.23471e+09	3.27962e+10
	(iv)Annual planning and forecasting – appropriate mechanism for planning and budgeting.	8624601803	8.77515e+09	9.17993e+09	9.58932e+09	1.00367e+10	4.62057e+10
	(v)Capacity building.	4.19369e+09	2.69034e+09	1.76546e+09	1.7383e+09	1.84618e+09	1.2234e+10
	(vi)Communication and information.	2.68868e+09	2.57239e+09	2.79079e+09	2.81004e+09	3.0519e+09	1.39138e+10
	(vii)Infrastructure, equipment, water, sanitation, electricity, and other capital costs.	9.12288e+10	2.19673e+09	2.3503e+09	2.51461e+09	2.69041e+09	1.00981e+11
	(viii)Monitoring and Evaluation	1.65557e+09	1.28076e+09	1.23332e+09	1.28994e+09	1.34939e+09	6.80899e+09
	Grand Total (KES)	3.6606e+11	2.93191e+11	3.11117e+11	3.29822e+11	3.51493e+11	1.65168e+12
		3.4534e+09	3.4534e+09	3.4534e+09	3.4534e+09	3.4534e+09	1.55819e+10
		1000000
	Cost Category 2	Cost 2019/20	Cost 2020/21	Cost 2021/22	Cost 2022/23	Cost 2023/24	Total
	(i)Human resources for health for multi-disciplinary teams.	214704	229704	245766	262953	281342	1.23447e+06
	(ii)Supplies and commodities	37138.4	39705.6	41480	42009	43941.4	204274
	(iii)Operations, maintenance, and management.	5826.76	6265.61	6550.77	6918.3	7234.71	32796.2
	(iv)Annual planning and forecasting – appropriate mechanism for planning and budgeting.	8624.6	8775.15	9179.93	9589.32	10036.7	46205.7
	(v)Capacity building.	4193.69	2690.34	1765.46	1738.3	1846.18	12234
	(vi)Communication and information.	2688.68	2572.39	2790.79	2810.04	3051.9	13913.8
	(vii)Infrastructure, equipment, water, sanitation, electricity, and other capital costs.	91228.8	2196.73	2350.3	2514.61	2690.41	100981
	(viii)Monitoring and Evaluation	1655.57	1280.76	1233.32	1289.94	1349.39	6808.99
	Grand Total (KES)	366060	293191	311117	329822	351493	1.65168e+06
	Grand Total (USD)	3453.4	2765.95	2935.06	3111.53	3315.97	15581.9

## Sheet: Costing - Master File
							..
		Kenya Primary Healthcare Strategic Framework 2019-2024																				Inflation	1.046					Frequency of Activities						Total cost
	Strategic Direction	Strategic Direction	Strategic Objective	Strategic Objective*	Intervention	Intervention*	Activities	Activities**	Budget Assumptions	Inputs/Line Items	Cost Category Grouping	Cost Category 1	Cost Category 2	QTY/No. of input required	Duration/No of days	No. of Meetings/Workshops/Regions/Counties	Cost per Unit of input	Total cost	*	Responsible party	**	Cost Y1	Cost Y2	Cost Y3	Cost Y4	Cost Y5	***	Frequency 2019/20	Frequency 2020/21	Frequency 2021/22	Frequency 2022/23	Frequency 2023/24	*	Cost 2019/20	Cost 2020/21	Cost 2021/22	Cost 2022/23	Cost 2023/24	TOTAL
									Budget Assumptions	Inputs/Line Items	Cost Category Grouping	Cost Category 1	Cost Category 2	QTY/No. of input required	Duration/No of days	No. of Meetings/Copies/litres	Cost per Unit of input	Total cost
								Hold two prelaunch meetings										13610900										x
	Leadership and Governance: Strategic Direction 1: Secure and strengthen political/leadership commitment to achieve the Primary Health Care targets	Leadership and Governance: Strategic Direction 1: Secure and strengthen political/leadership commitment to achieve the Primary Health Care targets	Objective 1.1: Prioritize Primary Health Care as a political agenda for Universal Health Coverage	Objective 1.1: Prioritize Primary Health Care as a political agenda for Universal Health Coverage	Launch and disseminate a Kenya Primary Health Care Strategy 2019-2023.	Launch and disseminate a Kenya Primary Health Care Strategy 2019-2023.	Hold two prelaunch meetings		National level meeting. 3 day residential meeting, Pax (4*47 county & 20 National level): Costs: DSA, Transport Reimbursement, Hall hire, Conference package, Stationery, Airtime for coordination, Hire of LCD, Communication Materials(Brochures, Banners)																									0	0	0	0	0	0
	Leadership and Governance: Strategic Direction 1: Secure and strengthen political/leadership commitment to achieve the Primary Health Care targets		Objective 1.1: Prioritize Primary Health Care as a political agenda for Universal Health Coverage		Launch and disseminate a Kenya Primary Health Care Strategy 2019-2023.		Hold two prelaunch meetings											0																0	0	0	0	0	0
	Leadership and Governance: Strategic Direction 1: Secure and strengthen political/leadership commitment to achieve the Primary Health Care targets		Objective 1.1: Prioritize Primary Health Care as a political agenda for Universal Health Coverage		Launch and disseminate a Kenya Primary Health Care Strategy 2019-2023.		Hold two prelaunch meetings			Conference Package-National	Meeting/Workshop	Planning, Monitoring and Oversight Cost	(iv)Annual planning and forecasting – appropriate mechanism for planning and budgeting.	208	3	1	3500	2184000		Both National and County		2184000	2284464	2.38955e+06	2.49947e+06	2.61444e+06		1						2184000	0	0	0	0	2184000
	Leadership and Governance: Strategic Direction 1: Secure and strengthen political/leadership commitment to achieve the Primary Health Care targets		Objective 1.1: Prioritize Primary Health Care as a political agenda for Universal Health Coverage		Launch and disseminate a Kenya Primary Health Care Strategy 2019-2023.		Hold two prelaunch meetings			DSA-County Level	Meeting/Workshop	Planning, Monitoring and Oversight Cost	(iv)Annual planning and forecasting – appropriate mechanism for planning and budgeting.	208	4	1	10500	8736000		Both National and County		8736000	9137856	9.5582e+06	9.99787e+06	1.04578e+07		1						8736000	0	0	0	0	8736000
	Leadership and Governance: Strategic Direction 1: Secure and strengthen political/leadership commitment to achieve the Primary Health Care targets		Objective 1.1: Prioritize Primary Health Care as a political agenda for Universal Health Coverage		Launch and disseminate a Kenya Primary Health Care Strategy 2019-2023.		Hold two prelaunch meetings			Transport Reimburse-National	Meeting/Workshop	Planning, Monitoring and Oversight Cost	(iv)Annual planning and forecasting – appropriate mechanism for planning and budgeting.	208	2	1	2000	832000		Both National and County		832000	870272	910305	952179	995979		1						832000	0	0	0	0	832000
	Leadership and Governance: Strategic Direction 1: Secure and strengthen political/leadership commitment to achieve the Primary Health Care targets		Objective 1.1: Prioritize Primary Health Care as a political agenda for Universal Health Coverage		Launch and disseminate a Kenya Primary Health Care Strategy 2019-2023.		Hold two prelaunch meetings			Printing of Bronchures	Meeting/Workshop	Planning, Monitoring and Oversight Cost	(iv)Annual planning and forecasting – appropriate mechanism for planning and budgeting.	500	1	1	75	7500		Both National and County		7500	7845	8205.87	8583.34	8978.17		1						7500	0	0	0	0	7500
	Leadership and Governance: Strategic Direction 1: Secure and strengthen political/leadership commitment to achieve the Primary Health Care targets		Objective 1.1: Prioritize Primary Health Care as a political agenda for Universal Health Coverage		Launch and disseminate a Kenya Primary Health Care Strategy 2019-2023.		Hold two prelaunch meetings			Printing of Banners	Meeting/Workshop	Planning, Monitoring and Oversight Cost	(iv)Annual planning and forecasting – appropriate mechanism for planning and budgeting.	2	1	1	200	7500		Both National and County		7500	7845	8205.87	8583.34	8978.17		1						7500	0	0	0	0	7500
	Leadership and Governance: Strategic Direction 1: Secure and strengthen political/leadership commitment to achieve the Primary Health Care targets		Objective 1.1: Prioritize Primary Health Care as a political agenda for Universal Health Coverage		Launch and disseminate a Kenya Primary Health Care Strategy 2019-2023.		Hold two prelaunch meetings			Airtime for coordination	Meeting/Workshop	Planning, Monitoring and Oversight Cost	(iv)Annual planning and forecasting – appropriate mechanism for planning and budgeting.	1	1	1	2000	2000		Both National and County		2000	2092	2188.23	2288.89	2394.18		1						2000	0	0	0	0	2000
	Leadership and Governance: Strategic Direction 1: Secure and strengthen political/leadership commitment to achieve the Primary Health Care targets		Objective 1.1: Prioritize Primary Health Care as a political agenda for Universal Health Coverage		Launch and disseminate a Kenya Primary Health Care Strategy 2019-2023.		Hold two prelaunch meetings															0	0	0	0	0								0	0	0	0	0	0
	Leadership and Governance: Strategic Direction 1: Secure and strengthen political/leadership commitment to achieve the Primary Health Care targets		Objective 1.1: Prioritize Primary Health Care as a political agenda for Universal Health Coverage		Launch and disseminate a Kenya Primary Health Care Strategy 2019-2023.		Hold two prelaunch meetings															0	0	0	0	0								0	0	0	0	0	0
	Leadership and Governance: Strategic Direction 1: Secure and strengthen political/leadership commitment to achieve the Primary Health Care targets		Objective 1.1: Prioritize Primary Health Care as a political agenda for Universal Health Coverage		Launch and disseminate a Kenya Primary Health Care Strategy 2019-2023.		Hold two prelaunch meetings		Hold meeting with 25pax to Develop a Media package (write up, FQs): Cost; Conference Package, DSA & transport reimbursement	Conference Package-National	Meeting/Workshop	Planning, Monitoring and Oversight Cost	(iv)Annual planning and forecasting – appropriate mechanism for planning and budgeting.	25	3	1	3500	262500		Both National and County		262500	274575	287205	300417	314236		1						262500	0	0	0	0	262500
	Leadership and Governance: Strategic Direction 1: Secure and strengthen political/leadership commitment to achieve the Primary Health Care targets		Objective 1.1: Prioritize Primary Health Care as a political agenda for Universal Health Coverage		Launch and disseminate a Kenya Primary Health Care Strategy 2019-2023.		Hold two prelaunch meetings			DSA-County Level	Meeting/Workshop	Planning, Monitoring and Oversight Cost	(iv)Annual planning and forecasting – appropriate mechanism for planning and budgeting.	25	4	1	10500	1050000		Both National and County		1050000	1098300	1.14882e+06	1.20167e+06	1.25694e+06		1						1050000	0	0	0	0	1050000
	Leadership and Governance: Strategic Direction 1: Secure and strengthen political/leadership commitment to achieve the Primary Health Care targets		Objective 1.1: Prioritize Primary Health Care as a political agenda for Universal Health Coverage		Launch and disseminate a Kenya Primary Health Care Strategy 2019-2023.		Hold two prelaunch meetings			Transport Reimburse-National	Meeting/Workshop	Planning, Monitoring and Oversight Cost	(iv)Annual planning and forecasting – appropriate mechanism for planning and budgeting.	25	2	1	2000	100000		Both National and County		100000	104600	109412	114445	119709		1						100000	0	0	0	0	100000
	Leadership and Governance: Strategic Direction 1: Secure and strengthen political/leadership commitment to achieve the Primary Health Care targets		Objective 1.1: Prioritize Primary Health Care as a political agenda for Universal Health Coverage		Launch and disseminate a Kenya Primary Health Care Strategy 2019-2023.		Hold two prelaunch meetings															0	0	0	0	0								0	0	0	0	0	0
	Leadership and Governance: Strategic Direction 1: Secure and strengthen political/leadership commitment to achieve the Primary Health Care targets		Objective 1.1: Prioritize Primary Health Care as a political agenda for Universal Health Coverage		Launch and disseminate a Kenya Primary Health Care Strategy 2019-2023.		Hold two prelaunch meetings															0	0	0	0	0								0	0	0	0	0	0
	Leadership and Governance: Strategic Direction 1: Secure and strengthen political/leadership commitment to achieve the Primary Health Care targets		Objective 1.1: Prioritize Primary Health Care as a political agenda for Universal Health Coverage		Launch and disseminate a Kenya Primary Health Care Strategy 2019-2023.		Hold two prelaunch meetings		2. Media briefing. Breakfast meeting 50 pax: Cost: Hall hire, mid-morning tea, stationery, Transport reimburse, Airtime for coordination, Communication Materials(Bronchures, Banners)											Both National and County															0	0	0	0	0
	Leadership and Governance: Strategic Direction 1: Secure and strengthen political/leadership commitment to achieve the Primary Health Care targets		Objective 1.1: Prioritize Primary Health Care as a political agenda for Universal Health Coverage		Launch and disseminate a Kenya Primary Health Care Strategy 2019-2023.		Hold two prelaunch meetings			Conference Package-National	Meeting/Workshop	Planning, Monitoring and Oversight Cost	(iv)Annual planning and forecasting – appropriate mechanism for planning and budgeting.	50	2	1	3500	350000		Both National and County		350000	366100	382941	400556	418981		1						350000	0	0	0	0	350000
	Leadership and Governance: Strategic Direction 1: Secure and strengthen political/leadership commitment to achieve the Primary Health Care targets		Objective 1.1: Prioritize Primary Health Care as a political agenda for Universal Health Coverage		Launch and disseminate a Kenya Primary Health Care Strategy 2019-2023.		Hold two prelaunch meetings			Transport Reimburse-National	Meeting/Workshop	Planning, Monitoring and Oversight Cost	(iv)Annual planning and forecasting – appropriate mechanism for planning and budgeting.	15	2	1	2000	60000		Both National and County		60000	62760	65647	68666.7	71825.4		1						60000	0	0	0	0	60000
	Leadership and Governance: Strategic Direction 1: Secure and strengthen political/leadership commitment to achieve the Primary Health Care targets		Objective 1.1: Prioritize Primary Health Care as a political agenda for Universal Health Coverage		Launch and disseminate a Kenya Primary Health Care Strategy 2019-2023.		Hold two prelaunch meetings			Airtime for coordination	Meeting/Workshop	Planning, Monitoring and Oversight Cost	(iv)Annual planning and forecasting – appropriate mechanism for planning and budgeting.	2	1	1	2000	4000		Both National and County		4000	4184	4376.46	4577.78	4788.36		1						4000	0	0	0	0	4000
	Leadership and Governance: Strategic Direction 1: Secure and strengthen political/leadership commitment to achieve the Primary Health Care targets		Objective 1.1: Prioritize Primary Health Care as a political agenda for Universal Health Coverage		Launch and disseminate a Kenya Primary Health Care Strategy 2019-2023.		Hold two prelaunch meetings			Printing of Bronchures	Meeting/Workshop	Planning, Monitoring and Oversight Cost	(iv)Annual planning and forecasting – appropriate mechanism for planning and budgeting.	200	1	1	75	15000		Both National and County		15000	15690	16411.7	17166.7	17956.3		1						15000	0	0	0	0	15000
	Leadership and Governance: Strategic Direction 1: Secure and strengthen political/leadership commitment to achieve the Primary Health Care targets		Objective 1.1: Prioritize Primary Health Care as a political agenda for Universal Health Coverage		Launch and disseminate a Kenya Primary Health Care Strategy 2019-2023.		Hold two prelaunch meetings			Printing of Banners	Meeting/Workshop	Planning, Monitoring and Oversight Cost	(iv)Annual planning and forecasting – appropriate mechanism for planning and budgeting.	2	1	1	200	400		Both National and County		400	418.4	437.646	457.778	478.836		1						400	0	0	0	0	400
	Leadership and Governance: Strategic Direction 1: Secure and strengthen political/leadership commitment to achieve the Primary Health Care targets		Objective 1.1: Prioritize Primary Health Care as a political agenda for Universal Health Coverage		Launch and disseminate a Kenya Primary Health Care Strategy 2019-2023.		Hold two prelaunch meetings				Meeting/Workshop		(iv)Annual planning and forecasting – appropriate mechanism for planning and budgeting.							Both National and County		0	0	0	0	0		1						0	0	0	0	0	0
								Hold a national launch breakfast meeting with key stakeholders	Budget Assumptions	Inputs/Line Items	Cost Category Grouping	Cost Category 1	Cost Category 2	QTY/No. of input required	Duration/No of days	No. of Meetings/Copies/litres	Cost per Unit of input	Total cost
	Leadership and Governance: Strategic Direction 1: Secure and strengthen political/leadership commitment to achieve the Primary Health Care targets		Objective 1.1: Prioritize Primary Health Care as a political agenda for Universal Health Coverage	Objective 1.1: Prioritize Primary Health Care as a political agenda for Universal Health Coverage	Launch and disseminate a Kenya Primary Health Care Strategy 2019-2023.	Launch and disseminate a Kenya Primary Health Care Strategy 2019-2023.												1984200										x
	Leadership and Governance: Strategic Direction 1: Secure and strengthen political/leadership commitment to achieve the Primary Health Care targets		Objective 1.1: Prioritize Primary Health Care as a political agenda for Universal Health Coverage		Launch and disseminate a Kenya Primary Health Care Strategy 2019-2023.		Hold a national launch breakfast meeting with key stakeholders		National Level Meeting: 100 Pax (with 1rep per county), Hall Hire, Half day Conference package, LCD hire, Stationery, Airtime for coordination, Materials: (Event Planner, Bronchures, Banners, Branded carrier bags and T-Shirt, Guidelines): For county reps: Tranport reimburse, 2 day DSA, Flight (10 counties)											National								1						0	0	0	0	0	0
	Leadership and Governance: Strategic Direction 1: Secure and strengthen political/leadership commitment to achieve the Primary Health Care targets		Objective 1.1: Prioritize Primary Health Care as a political agenda for Universal Health Coverage		Launch and disseminate a Kenya Primary Health Care Strategy 2019-2023.		Hold a national launch breakfast meeting with key stakeholders			Conference Package-National	Meeting/Workshop	Planning, Monitoring and Oversight Cost	(iv)Annual planning and forecasting – appropriate mechanism for planning and budgeting.	100	1	1	3500	350000		National		350000	366100	382941	400556	418981		1						350000	0	0	0	0	350000
	Leadership and Governance: Strategic Direction 1: Secure and strengthen political/leadership commitment to achieve the Primary Health Care targets		Objective 1.1: Prioritize Primary Health Care as a political agenda for Universal Health Coverage		Launch and disseminate a Kenya Primary Health Care Strategy 2019-2023.		Hold a national launch breakfast meeting with key stakeholders			Airtime for coordination	Meeting/Workshop	Planning, Monitoring and Oversight Cost	(iv)Annual planning and forecasting – appropriate mechanism for planning and budgeting.	2	1	1	2000	4000		National		4000	4184	4376.46	4577.78	4788.36		1						4000	0	0	0	0	4000
	Leadership and Governance: Strategic Direction 1: Secure and strengthen political/leadership commitment to achieve the Primary Health Care targets		Objective 1.1: Prioritize Primary Health Care as a political agenda for Universal Health Coverage		Launch and disseminate a Kenya Primary Health Care Strategy 2019-2023.		Hold a national launch breakfast meeting with key stakeholders			Fuel	Meeting/Workshop	Planning, Monitoring and Oversight Cost	(iv)Annual planning and forecasting – appropriate mechanism for planning and budgeting.	200	2	1	32	12800		National		12800	13388.8	14004.7	14648.9	15322.7		1						12800	0	0	0	0	12800
	Leadership and Governance: Strategic Direction 1: Secure and strengthen political/leadership commitment to achieve the Primary Health Care targets		Objective 1.1: Prioritize Primary Health Care as a political agenda for Universal Health Coverage		Launch and disseminate a Kenya Primary Health Care Strategy 2019-2023.		Hold a national launch breakfast meeting with key stakeholders			Lunch Allowance-drivers	Meeting/Workshop	Planning, Monitoring and Oversight Cost	(iv)Annual planning and forecasting – appropriate mechanism for planning and budgeting.	1	1	1	1400	1400		National		1400	1464.4	1531.76	1602.22	1675.93		1						1400	0	0	0	0	1400
	Leadership and Governance: Strategic Direction 1: Secure and strengthen political/leadership commitment to achieve the Primary Health Care targets		Objective 1.1: Prioritize Primary Health Care as a political agenda for Universal Health Coverage		Launch and disseminate a Kenya Primary Health Care Strategy 2019-2023.		Hold a national launch breakfast meeting with key stakeholders			Branding of carrier bags	Meeting/Workshop	Planning, Monitoring and Oversight Cost	(iv)Annual planning and forecasting – appropriate mechanism for planning and budgeting.	100	1	1	250	25000		National		25000	26150	27352.9	28611.1	29927.2		1						25000	0	0	0	0	25000
	Leadership and Governance: Strategic Direction 1: Secure and strengthen political/leadership commitment to achieve the Primary Health Care targets		Objective 1.1: Prioritize Primary Health Care as a political agenda for Universal Health Coverage		Launch and disseminate a Kenya Primary Health Care Strategy 2019-2023.		Hold a national launch breakfast meeting with key stakeholders			T-Shirt Polo	Meeting/Workshop	Planning, Monitoring and Oversight Cost	(iv)Annual planning and forecasting – appropriate mechanism for planning and budgeting.	100	1	1	1000	100000		National		100000	104600	109412	114445	119709		1						100000	0	0	0	0	100000
	Leadership and Governance: Strategic Direction 1: Secure and strengthen political/leadership commitment to achieve the Primary Health Care targets		Objective 1.1: Prioritize Primary Health Care as a political agenda for Universal Health Coverage		Launch and disseminate a Kenya Primary Health Care Strategy 2019-2023.		Hold a national launch breakfast meeting with key stakeholders			IEC materials design & developement	Meeting/Workshop	Planning, Monitoring and Oversight Cost	(iv)Annual planning and forecasting – appropriate mechanism for planning and budgeting.	100	1	1	500	50000		National		50000	52300	54705.8	57222.3	59854.5		1						50000	0	0	0	0	50000
	Leadership and Governance: Strategic Direction 1: Secure and strengthen political/leadership commitment to achieve the Primary Health Care targets		Objective 1.1: Prioritize Primary Health Care as a political agenda for Universal Health Coverage		Launch and disseminate a Kenya Primary Health Care Strategy 2019-2023.		Hold a national launch breakfast meeting with key stakeholders			DSA-County Level	Meeting/Workshop	Planning, Monitoring and Oversight Cost	(iv)Annual planning and forecasting – appropriate mechanism for planning and budgeting.	47	2	1	10500	987000		National		987000	1032402	1.07989e+06	1.12957e+06	1.18153e+06		1						987000	0	0	0	0	987000
	Leadership and Governance: Strategic Direction 1: Secure and strengthen political/leadership commitment to achieve the Primary Health Care targets		Objective 1.1: Prioritize Primary Health Care as a political agenda for Universal Health Coverage		Launch and disseminate a Kenya Primary Health Care Strategy 2019-2023.		Hold a national launch breakfast meeting with key stakeholders			Transport Reimburse	Meeting/Workshop	Planning, Monitoring and Oversight Cost	(iv)Annual planning and forecasting – appropriate mechanism for planning and budgeting.	37	2	1	2000	148000		National		148000	154808	161929	169378	177169		1						148000	0	0	0	0	148000
	Leadership and Governance: Strategic Direction 1: Secure and strengthen political/leadership commitment to achieve the Primary Health Care targets		Objective 1.1: Prioritize Primary Health Care as a political agenda for Universal Health Coverage		Launch and disseminate a Kenya Primary Health Care Strategy 2019-2023.		Hold a national launch breakfast meeting with key stakeholders			Flight-Local	Meeting/Workshop	Planning, Monitoring and Oversight Cost	(iv)Annual planning and forecasting – appropriate mechanism for planning and budgeting.	10	1	1	20000	200000		National		200000	209200	218823	228889	239418		1						200000	0	0	0	0	200000
	Leadership and Governance: Strategic Direction 1: Secure and strengthen political/leadership commitment to achieve the Primary Health Care targets		Objective 1.1: Prioritize Primary Health Care as a political agenda for Universal Health Coverage		Launch and disseminate a Kenya Primary Health Care Strategy 2019-2023.		Hold a national launch breakfast meeting with key stakeholders			Transport Reimburse-National	Meeting/Workshop	Planning, Monitoring and Oversight Cost	(iv)Annual planning and forecasting – appropriate mechanism for planning and budgeting.	53	1	1	2000	106000		National		106000	110876	115976	121311	126892		1						106000	0	0	0	0	106000
	Leadership and Governance: Strategic Direction 1: Secure and strengthen political/leadership commitment to achieve the Primary Health Care targets		Objective 1.1: Prioritize Primary Health Care as a political agenda for Universal Health Coverage		Launch and disseminate a Kenya Primary Health Care Strategy 2019-2023.															National															0	0	0	0	0
								Dissemination meetings for national stakeholders	Budget Assumptions	Inputs/Line Items	Cost Category Grouping	Cost Category 1	Cost Category 2	QTY/No. of input required	Duration/No of days	No. of Meetings/Copies/litres	Cost per Unit of input	Total cost
	Leadership and Governance: Strategic Direction 1: Secure and strengthen political/leadership commitment to achieve the Primary Health Care targets		Objective 1.1: Prioritize Primary Health Care as a political agenda for Universal Health Coverage	Objective 1.1: Prioritize Primary Health Care as a political agenda for Universal Health Coverage	Launch and disseminate a Kenya Primary Health Care Strategy 2019-2023.	Launch and disseminate a Kenya Primary Health Care Strategy 2019-2023.												1096400										x
	Leadership and Governance: Strategic Direction 1: Secure and strengthen political/leadership commitment to achieve the Primary Health Care targets		Objective 1.1: Prioritize Primary Health Care as a political agenda for Universal Health Coverage		Launch and disseminate a Kenya Primary Health Care Strategy 2019-2023.		Dissemination meetings for national stakeholders		2 Breakfast meetings: 50 pax, Cost: Hall hire, half day conference package, LCD hire, Stationery, Airtime for coordination, Materials (Brochures, Banners, Guidelines), Fuel for local running- (2 vehicles), Honoraria (for Parliamentarians):30 parliamentarians(MPs and senators including secretariat); 10 Development Partners and 20 MOH staff													0	0	0	0	0								0	0	0	0	0	0
	Leadership and Governance: Strategic Direction 1: Secure and strengthen political/leadership commitment to achieve the Primary Health Care targets		Objective 1.1: Prioritize Primary Health Care as a political agenda for Universal Health Coverage		Launch and disseminate a Kenya Primary Health Care Strategy 2019-2023.		Dissemination meetings for national stakeholders			Conference Package-National	Meeting/Workshop	Planning, Monitoring and Oversight Cost	(iv)Annual planning and forecasting – appropriate mechanism for planning and budgeting.	60	1	1	3500	210000		National		210000	219660	229764	240334	251389		2						420000	0	0	0	0	420000
	Leadership and Governance: Strategic Direction 1: Secure and strengthen political/leadership commitment to achieve the Primary Health Care targets		Objective 1.1: Prioritize Primary Health Care as a political agenda for Universal Health Coverage		Launch and disseminate a Kenya Primary Health Care Strategy 2019-2023.		Dissemination meetings for national stakeholders			Airtime for coordination	Meeting/Workshop	Planning, Monitoring and Oversight Cost	(iv)Annual planning and forecasting – appropriate mechanism for planning and budgeting.	2	1	1	2000	8000		National		8000	8368	8752.93	9155.56	9576.72		2						16000	0	0	0	0	16000
	Leadership and Governance: Strategic Direction 1: Secure and strengthen political/leadership commitment to achieve the Primary Health Care targets		Objective 1.1: Prioritize Primary Health Care as a political agenda for Universal Health Coverage		Launch and disseminate a Kenya Primary Health Care Strategy 2019-2023.		Dissemination meetings for national stakeholders			Fuel	Meeting/Workshop	Planning, Monitoring and Oversight Cost	(iv)Annual planning and forecasting – appropriate mechanism for planning and budgeting.	400	2	1	32	25600		National		25600	26777.6	28009.4	29297.8	30645.5		2						51200	0	0	0	0	51200
	Leadership and Governance: Strategic Direction 1: Secure and strengthen political/leadership commitment to achieve the Primary Health Care targets		Objective 1.1: Prioritize Primary Health Care as a political agenda for Universal Health Coverage		Launch and disseminate a Kenya Primary Health Care Strategy 2019-2023.		Dissemination meetings for national stakeholders			Lunch Allowance-drivers	Meeting/Workshop	Planning, Monitoring and Oversight Cost	(iv)Annual planning and forecasting – appropriate mechanism for planning and budgeting.	2	1	1	1400	2800				2800	2928.8	3063.52	3204.45	3351.85		2						5600	0	0	0	0	5600
	Leadership and Governance: Strategic Direction 1: Secure and strengthen political/leadership commitment to achieve the Primary Health Care targets		Objective 1.1: Prioritize Primary Health Care as a political agenda for Universal Health Coverage		Launch and disseminate a Kenya Primary Health Care Strategy 2019-2023.		Dissemination meetings for national stakeholders			IEC materials design & developement	Meeting/Workshop	Planning, Monitoring and Oversight Cost	(iv)Annual planning and forecasting – appropriate mechanism for planning and budgeting.	200	1	1	500	100000		National		100000	104600	109412	114445	119709		2						200000	0	0	0	0	200000
	Leadership and Governance: Strategic Direction 1: Secure and strengthen political/leadership commitment to achieve the Primary Health Care targets		Objective 1.1: Prioritize Primary Health Care as a political agenda for Universal Health Coverage		Launch and disseminate a Kenya Primary Health Care Strategy 2019-2023.		Dissemination meetings for national stakeholders			Honoraria for Parliamenterians	Meeting/Workshop	Planning, Monitoring and Oversight Cost	(iv)Annual planning and forecasting – appropriate mechanism for planning and budgeting.	30	1	1	25000	750000		National		750000	784500	820587	858334	897817		2						1500000	0	0	0	0	1500000
	Leadership and Governance: Strategic Direction 1: Secure and strengthen political/leadership commitment to achieve the Primary Health Care targets		Objective 1.1: Prioritize Primary Health Care as a political agenda for Universal Health Coverage		Launch and disseminate a Kenya Primary Health Care Strategy 2019-2023.		Dissemination meetings for national stakeholders															0	0	0	0	0								0	0	0	0	0	0
	Leadership and Governance: Strategic Direction 1: Secure and strengthen political/leadership commitment to achieve the Primary Health Care targets		Objective 1.1: Prioritize Primary Health Care as a political agenda for Universal Health Coverage		Launch and disseminate a Kenya Primary Health Care Strategy 2019-2023.		Dissemination meetings for national stakeholders															0	0	0	0	0								0	0	0	0	0	0
	Leadership and Governance: Strategic Direction 1: Secure and strengthen political/leadership commitment to achieve the Primary Health Care targets		Objective 1.1: Prioritize Primary Health Care as a political agenda for Universal Health Coverage		Launch and disseminate a Kenya Primary Health Care Strategy 2019-2023.		Dissemination meetings for national stakeholders											0				0	0	0	0	0								0	0	0	0	0	0
								Hold two meetings with legislatures to discuss enabling legislative frameworks	Budget Assumptions	Inputs/Line Items	Cost Category Grouping	Cost Category 1	Cost Category 2	QTY/No. of input required	Duration/No of days	No. of Meetings/Copies/litres	Cost per Unit of input	Total cost
	Leadership and Governance: Strategic Direction 1: Secure and strengthen political/leadership commitment to achieve the Primary Health Care targets		Objective 1.1: Prioritize Primary Health Care as a political agenda for Universal Health Coverage	Objective 1.1: Prioritize Primary Health Care as a political agenda for Universal Health Coverage	Launch and disseminate a Kenya Primary Health Care Strategy 2019-2023.	Launch and disseminate a Kenya Primary Health Care Strategy 2019-2023.												1111800										x
	Leadership and Governance: Strategic Direction 1: Secure and strengthen political/leadership commitment to achieve the Primary Health Care targets		Objective 1.1: Prioritize Primary Health Care as a political agenda for Universal Health Coverage		Launch and disseminate a Kenya Primary Health Care Strategy 2019-2023.		Hold two meetings with legislatures to discuss enabling legislative frameworks		2 Breakfast Meeting: 60pax, Cost: Hall hire, Half day conference package, Airtime for coordination, LCD, Materials (Bronchures,4 Banner, Guidelines, Fact sheet ): Honoraria for 30 legisla/Secretariat (Averegely ksh. 20-30k): Transport reimbursement (20 pax)																									0	0	0	0	0	0
	Leadership and Governance: Strategic Direction 1: Secure and strengthen political/leadership commitment to achieve the Primary Health Care targets		Objective 1.1: Prioritize Primary Health Care as a political agenda for Universal Health Coverage		Launch and disseminate a Kenya Primary Health Care Strategy 2019-2023.		Hold two meetings with legislatures to discuss enabling legislative frameworks			Conference Package	Meeting/Workshop	Planning, Monitoring and Oversight Cost	(iv)Annual planning and forecasting – appropriate mechanism for planning and budgeting.	60	1	1	3500	210000		Both National and County		210000	219660	229764	240334	251389		2						420000	0	0	0	0	420000
	Leadership and Governance: Strategic Direction 1: Secure and strengthen political/leadership commitment to achieve the Primary Health Care targets		Objective 1.1: Prioritize Primary Health Care as a political agenda for Universal Health Coverage		Launch and disseminate a Kenya Primary Health Care Strategy 2019-2023.		Hold two meetings with legislatures to discuss enabling legislative frameworks			Airtime for coordination	Meeting/Workshop	Planning, Monitoring and Oversight Cost	(iv)Annual planning and forecasting – appropriate mechanism for planning and budgeting.	2	1	1	2000	4000		Both National and County		4000	4184	4376.46	4577.78	4788.36		2						8000	0	0	0	0	8000
	Leadership and Governance: Strategic Direction 1: Secure and strengthen political/leadership commitment to achieve the Primary Health Care targets		Objective 1.1: Prioritize Primary Health Care as a political agenda for Universal Health Coverage		Launch and disseminate a Kenya Primary Health Care Strategy 2019-2023.		Hold two meetings with legislatures to discuss enabling legislative frameworks			Fuel	Meeting/Workshop	Planning, Monitoring and Oversight Cost	(iv)Annual planning and forecasting – appropriate mechanism for planning and budgeting.	200	1	1	32	6400		Both National and County		6400	6694.4	7002.34	7324.45	7661.37		2						12800	0	0	0	0	12800
	Leadership and Governance: Strategic Direction 1: Secure and strengthen political/leadership commitment to achieve the Primary Health Care targets		Objective 1.1: Prioritize Primary Health Care as a political agenda for Universal Health Coverage		Launch and disseminate a Kenya Primary Health Care Strategy 2019-2023.		Hold two meetings with legislatures to discuss enabling legislative frameworks			Lunch Allowance-drivers	Meeting/Workshop	Planning, Monitoring and Oversight Cost	(iv)Annual planning and forecasting – appropriate mechanism for planning and budgeting.	1	1	1	1400	1400		Both National and County														0	0	0	0	0	0
	Leadership and Governance: Strategic Direction 1: Secure and strengthen political/leadership commitment to achieve the Primary Health Care targets		Objective 1.1: Prioritize Primary Health Care as a political agenda for Universal Health Coverage		Launch and disseminate a Kenya Primary Health Care Strategy 2019-2023.		Hold two meetings with legislatures to discuss enabling legislative frameworks			IEC materials design & developement	Meeting/Workshop	Planning, Monitoring and Oversight Cost	(iv)Annual planning and forecasting – appropriate mechanism for planning and budgeting.	200	1	1	500	100000		Both National and County		100000	104600	109412	114445	119709		2						200000	0	0	0	0	200000
	Leadership and Governance: Strategic Direction 1: Secure and strengthen political/leadership commitment to achieve the Primary Health Care targets		Objective 1.1: Prioritize Primary Health Care as a political agenda for Universal Health Coverage		Launch and disseminate a Kenya Primary Health Care Strategy 2019-2023.		Hold two meetings with legislatures to discuss enabling legislative frameworks			Honoraria for Parliamenterians	Meeting/Workshop	Planning, Monitoring and Oversight Cost	(iv)Annual planning and forecasting – appropriate mechanism for planning and budgeting.	30	1	1	25000	750000		Both National and County		750000	784500	820587	858334	897817		2						1500000	0	0	0	0	1500000
	Leadership and Governance: Strategic Direction 1: Secure and strengthen political/leadership commitment to achieve the Primary Health Care targets		Objective 1.1: Prioritize Primary Health Care as a political agenda for Universal Health Coverage		Launch and disseminate a Kenya Primary Health Care Strategy 2019-2023.		Hold two meetings with legislatures to discuss enabling legislative frameworks			Transport Reimburse-National	Meeting/Workshop	Planning, Monitoring and Oversight Cost	(iv)Annual planning and forecasting – appropriate mechanism for planning and budgeting.	20	1	1	2000	40000		Both National and County		40000	41840	43764.6	45777.8	47883.6		2						80000	0	0	0	0	80000
	Leadership and Governance: Strategic Direction 1: Secure and strengthen political/leadership commitment to achieve the Primary Health Care targets		Objective 1.1: Prioritize Primary Health Care as a political agenda for Universal Health Coverage		Launch and disseminate a Kenya Primary Health Care Strategy 2019-2023.		Hold two meetings with legislatures to discuss enabling legislative frameworks											0				0	0	0	0	0								0	0	0	0	0	0
									Budget Assumptions	Inputs/Line Items	Cost Category Grouping	Cost Category 1	Cost Category 2	QTY/No. of input required	Duration/No of days	No. of Meetings/Copies/litres	Cost per Unit of input	Total cost
	Leadership and Governance: Strategic Direction 1: Secure and strengthen political/leadership commitment to achieve the Primary Health Care targets		Objective 1.1: Prioritize Primary Health Care as a political agenda for Universal Health Coverage	Objective 1.1: Prioritize Primary Health Care as a political agenda for Universal Health Coverage	Launch and disseminate a Kenya Primary Health Care Strategy 2019-2023.	Launch and disseminate a Kenya Primary Health Care Strategy 2019-2023.		Review existing guidelines including training manuals to accommodate PHC component										4982000										x	x	x	x	x
	Leadership and Governance: Strategic Direction 1: Secure and strengthen political/leadership commitment to achieve the Primary Health Care targets		Objective 1.1: Prioritize Primary Health Care as a political agenda for Universal Health Coverage		Launch and disseminate a Kenya Primary Health Care Strategy 2019-2023.		Review existing guidelines including training manuals to accommodate PHC component		Hire a local consultant 40 days	Consultant- Local	Consultancy	Personal cost	(i)Human resources for health for multi-disciplinary teams.	1	40	1	40000	1600000		National		1600000	1673600	1.75059e+06	1.83111e+06	1.91534e+06		1	1	1	1	1		1600000	1673600	1.75059e+06	1.83111e+06	1.91534e+06	8.77064e+06
	Leadership and Governance: Strategic Direction 1: Secure and strengthen political/leadership commitment to achieve the Primary Health Care targets		Objective 1.1: Prioritize Primary Health Care as a political agenda for Universal Health Coverage		Launch and disseminate a Kenya Primary Health Care Strategy 2019-2023.		Review existing guidelines including training manuals to accommodate PHC component													National														0	0	0	0	0	0
	Leadership and Governance: Strategic Direction 1: Secure and strengthen political/leadership commitment to achieve the Primary Health Care targets		Objective 1.1: Prioritize Primary Health Care as a political agenda for Universal Health Coverage		Launch and disseminate a Kenya Primary Health Care Strategy 2019-2023.		Review existing guidelines including training manuals to accommodate PHC component		Review Workshop: 40pax (35 Moh & 5 Partners), 5 day residential,Cost: DSA, Transport reimburse,Hall hire, conference package, Airtime for coordination, LCD, stationery	Conference Package-National	Meeting/Workshop	Planning, Monitoring and Oversight Cost	(iv)Annual planning and forecasting – appropriate mechanism for planning and budgeting.	40	5	1	3500	700000		National		700000	732200	765881	801112	837963		1	1	1	1	1		700000	732200	765881	801112	837963	3.83716e+06
	Leadership and Governance: Strategic Direction 1: Secure and strengthen political/leadership commitment to achieve the Primary Health Care targets		Objective 1.1: Prioritize Primary Health Care as a political agenda for Universal Health Coverage		Launch and disseminate a Kenya Primary Health Care Strategy 2019-2023.		Review existing guidelines including training manuals to accommodate PHC component			DSA	Meeting/Workshop	Planning, Monitoring and Oversight Cost	(iv)Annual planning and forecasting – appropriate mechanism for planning and budgeting.	40	6	1	10500	2520000		National		2520000	2635920	2.75717e+06	2.884e+06	3.01667e+06		1	1	1	1	1		2520000	2635920	2.75717e+06	2.884e+06	3.01667e+06	1.38138e+07
	Leadership and Governance: Strategic Direction 1: Secure and strengthen political/leadership commitment to achieve the Primary Health Care targets		Objective 1.1: Prioritize Primary Health Care as a political agenda for Universal Health Coverage		Launch and disseminate a Kenya Primary Health Care Strategy 2019-2023.		Review existing guidelines including training manuals to accommodate PHC component			Transport Reimburse	Meeting/Workshop	Planning, Monitoring and Oversight Cost	(iv)Annual planning and forecasting – appropriate mechanism for planning and budgeting.	40	2	1	2000	160000		National		160000	167360	175059	183111	191534		1	1	1	1	1		160000	167360	175059	183111	191534	877064
	Leadership and Governance: Strategic Direction 1: Secure and strengthen political/leadership commitment to achieve the Primary Health Care targets		Objective 1.1: Prioritize Primary Health Care as a political agenda for Universal Health Coverage		Launch and disseminate a Kenya Primary Health Care Strategy 2019-2023.		Review existing guidelines including training manuals to accommodate PHC component			Airtime for coordination	Meeting/Workshop	Planning, Monitoring and Oversight Cost	(iv)Annual planning and forecasting – appropriate mechanism for planning and budgeting.	1	1	1	2000	2000		National		2000	2092	2188.23	2288.89	2394.18		1	1	1	1	1		2000	2092	2188.23	2288.89	2394.18	10963.3
	Leadership and Governance: Strategic Direction 1: Secure and strengthen political/leadership commitment to achieve the Primary Health Care targets		Objective 1.1: Prioritize Primary Health Care as a political agenda for Universal Health Coverage		Launch and disseminate a Kenya Primary Health Care Strategy 2019-2023.		Review existing guidelines including training manuals to accommodate PHC component															0	0	0	0	0								0	0	0	0	0	0
								Print and Disseminate guidelines for PHC providers	Budget Assumptions	Inputs/Line Items	Cost Category Grouping	Cost Category 1	Cost Category 2	QTY/No. of input required	Duration/No of days	No. of Meetings/Copies/litres	Cost per Unit of input	Total cost
	Leadership and Governance: Strategic Direction 1: Secure and strengthen political/leadership commitment to achieve the Primary Health Care targets		Objective 1.1: Prioritize Primary Health Care as a political agenda for Universal Health Coverage	Objective 1.1: Prioritize Primary Health Care as a political agenda for Universal Health Coverage	Launch and disseminate a Kenya Primary Health Care Strategy 2019-2023.	Launch and disseminate a Kenya Primary Health Care Strategy 2019-2023.												17812200										x	x	x	x	x
	Leadership and Governance: Strategic Direction 1: Secure and strengthen political/leadership commitment to achieve the Primary Health Care targets		Objective 1.1: Prioritize Primary Health Care as a political agenda for Universal Health Coverage		Launch and disseminate a Kenya Primary Health Care Strategy 2019-2023.		Print and Disseminate guidelines for PHC providers		Print 1000 copies of the guidelines. 9 Regional (2-3 day) dissemination meetings. Per region 30 pax, 4 pax national. Hall hire, conference package, DSA,Transport reimburse,LCD,Stationery, Materials:(Bronchures, Banners), Flight for national Reps to 3 regional meeting, Fuel for vehicles, DSA for Drivers	Prinint guidelines	IEC Materials	Information, education & communication cost	(vi)Communication and information.	1000	1	1	500	500000		National		500000	523000	547058	572223	598545		1	1	1	1	1		500000	523000	547058	572223	598545	2.74083e+06
	Leadership and Governance: Strategic Direction 1: Secure and strengthen political/leadership commitment to achieve the Primary Health Care targets		Objective 1.1: Prioritize Primary Health Care as a political agenda for Universal Health Coverage		Launch and disseminate a Kenya Primary Health Care Strategy 2019-2023.		Print and Disseminate guidelines for PHC providers											0				0	0	0	0	0		1	1	1	1	1		0	0	0	0	0	0
	Leadership and Governance: Strategic Direction 1: Secure and strengthen political/leadership commitment to achieve the Primary Health Care targets		Objective 1.1: Prioritize Primary Health Care as a political agenda for Universal Health Coverage		Launch and disseminate a Kenya Primary Health Care Strategy 2019-2023.		Print and Disseminate guidelines for PHC providers			Conference Package	Meeting/Workshop	Planning, Monitoring and Oversight Cost	(iv)Annual planning and forecasting – appropriate mechanism for planning and budgeting.	34	3	9	3500	3213000		National		3213000	3360798	3.51539e+06	3.6771e+06	3.84625e+06		1	1	1	1	1		3213000	3360798	3.51539e+06	3.6771e+06	3.84625e+06	1.76125e+07
	Leadership and Governance: Strategic Direction 1: Secure and strengthen political/leadership commitment to achieve the Primary Health Care targets		Objective 1.1: Prioritize Primary Health Care as a political agenda for Universal Health Coverage		Launch and disseminate a Kenya Primary Health Care Strategy 2019-2023.		Print and Disseminate guidelines for PHC providers			DSA-County Level	Meeting/Workshop	Planning, Monitoring and Oversight Cost	(iv)Annual planning and forecasting – appropriate mechanism for planning and budgeting.	34	4	9	10500	12852000		National		12852000	13443192	1.40616e+07	1.47084e+07	1.5385e+07		1	1	1	1	1		12852000	13443192	1.40616e+07	1.47084e+07	1.5385e+07	7.04502e+07
	Leadership and Governance: Strategic Direction 1: Secure and strengthen political/leadership commitment to achieve the Primary Health Care targets		Objective 1.1: Prioritize Primary Health Care as a political agenda for Universal Health Coverage		Launch and disseminate a Kenya Primary Health Care Strategy 2019-2023.		Print and Disseminate guidelines for PHC providers			Transport Reimburse-County	Meeting/Workshop	Planning, Monitoring and Oversight Cost	(iv)Annual planning and forecasting – appropriate mechanism for planning and budgeting.	30	2	9	1000	540000		National		540000	564840	590823	618000	646429		1	1	1	1	1		540000	564840	590823	618000	646429	2.96009e+06
	Leadership and Governance: Strategic Direction 1: Secure and strengthen political/leadership commitment to achieve the Primary Health Care targets		Objective 1.1: Prioritize Primary Health Care as a political agenda for Universal Health Coverage		Launch and disseminate a Kenya Primary Health Care Strategy 2019-2023.		Print and Disseminate guidelines for PHC providers			Airtime for coordination	Meeting/Workshop	Planning, Monitoring and Oversight Cost	(iv)Annual planning and forecasting – appropriate mechanism for planning and budgeting.	1	1	9	2000	20000		National		20000	20920	21882.3	22888.9	23941.8		1	1	1	1	1		20000	20920	21882.3	22888.9	23941.8	109633
	Leadership and Governance: Strategic Direction 1: Secure and strengthen political/leadership commitment to achieve the Primary Health Care targets		Objective 1.1: Prioritize Primary Health Care as a political agenda for Universal Health Coverage		Launch and disseminate a Kenya Primary Health Care Strategy 2019-2023.		Print and Disseminate guidelines for PHC providers			Fuel	Meeting/Workshop	Planning, Monitoring and Oversight Cost	(iv)Annual planning and forecasting – appropriate mechanism for planning and budgeting.	200	2	9	32	89600		National		89600	93721.6	98032.8	102542	107259		1	1	1	1	1		89600	93721.6	98032.8	102542	107259	491156
	Leadership and Governance: Strategic Direction 1: Secure and strengthen political/leadership commitment to achieve the Primary Health Care targets		Objective 1.1: Prioritize Primary Health Care as a political agenda for Universal Health Coverage		Launch and disseminate a Kenya Primary Health Care Strategy 2019-2023.		Print and Disseminate guidelines for PHC providers			Driver DSA	Meeting/Workshop	Planning, Monitoring and Oversight Cost	(iv)Annual planning and forecasting – appropriate mechanism for planning and budgeting.	1	4	9	4900	117600		National		117600	123010	128668	134587	140778		1	1	1	1	1		117600	123010	128668	134587	140778	644642
	Leadership and Governance: Strategic Direction 1: Secure and strengthen political/leadership commitment to achieve the Primary Health Care targets		Objective 1.1: Prioritize Primary Health Care as a political agenda for Universal Health Coverage		Launch and disseminate a Kenya Primary Health Care Strategy 2019-2023.		Print and Disseminate guidelines for PHC providers			Flight-Local	Meeting/Workshop	Planning, Monitoring and Oversight Cost	(iv)Annual planning and forecasting – appropriate mechanism for planning and budgeting.	4	2	3	20000	480000		National		480000	502080	525176	549334	574603		1	1	1	1	1		480000	502080	525176	549334	574603	2.63119e+06
	Leadership and Governance: Strategic Direction 1: Secure and strengthen political/leadership commitment to achieve the Primary Health Care targets		Objective 1.1: Prioritize Primary Health Care as a political agenda for Universal Health Coverage		Launch and disseminate a Kenya Primary Health Care Strategy 2019-2023.		Print and Disseminate guidelines for PHC providers				Meeting/Workshop		(iv)Annual planning and forecasting – appropriate mechanism for planning and budgeting.							National		0	0	0	0	0		1	1	1	1	1		0	0	0	0	0	0
								Hold retreats to develop policy and guidelines for mainstreaming PHC into governance and management	Budget Assumptions	Inputs/Line Items	Cost Category Grouping	Cost Category 1	Cost Category 2	QTY/No. of input required	Duration/No of days	No. of Meetings/Copies/litres	Cost per Unit of input	Total cost
	Leadership and Governance: Strategic Direction 1: Secure and strengthen political/leadership commitment to achieve the Primary Health Care targets		Objective 1.1: Prioritize Primary Health Care as a political agenda for Universal Health Coverage	Objective 1.1: Prioritize Primary Health Care as a political agenda for Universal Health Coverage	Advocate for PHC agenda at all levels	Advocate for PHC agenda at all levels												3182000										x	x	x	x	x
	Leadership and Governance: Strategic Direction 1: Secure and strengthen political/leadership commitment to achieve the Primary Health Care targets		Objective 1.1: Prioritize Primary Health Care as a political agenda for Universal Health Coverage		Advocate for PHC agenda at all levels		Hold retreats to develop policy and guidelines for mainstreaming PHC into governance and management		5 day retreat, 20 national, 20 PHC county coordinators: Hall hire, conference package, DSA,Transport reimburse,LCD,Stationery, Materials:Airtime for coodination																			1	1	1	1	1		0	0	0	0	0	0
	Leadership and Governance: Strategic Direction 1: Secure and strengthen political/leadership commitment to achieve the Primary Health Care targets		Objective 1.1: Prioritize Primary Health Care as a political agenda for Universal Health Coverage		Advocate for PHC agenda at all levels		Hold retreats to develop policy and guidelines for mainstreaming PHC into governance and management			Conference Package-County	Meeting/Workshop	Planning, Monitoring and Oversight Cost	(iv)Annual planning and forecasting – appropriate mechanism for planning and budgeting.	40	5	1	2500	500000		Both National and County		500000	523000	547058	572223	598545		1	1	1	1	1		500000	523000	547058	572223	598545	2.74083e+06
	Leadership and Governance: Strategic Direction 1: Secure and strengthen political/leadership commitment to achieve the Primary Health Care targets		Objective 1.1: Prioritize Primary Health Care as a political agenda for Universal Health Coverage		Advocate for PHC agenda at all levels		Hold retreats to develop policy and guidelines for mainstreaming PHC into governance and management			DSA-County Level	Meeting/Workshop	Planning, Monitoring and Oversight Cost	(iv)Annual planning and forecasting – appropriate mechanism for planning and budgeting.	40	6	1	10500	2520000		Both National and County		2520000	2635920	2.75717e+06	2.884e+06	3.01667e+06		1	1	1	1	1		2520000	2635920	2.75717e+06	2.884e+06	3.01667e+06	1.38138e+07
	Leadership and Governance: Strategic Direction 1: Secure and strengthen political/leadership commitment to achieve the Primary Health Care targets		Objective 1.1: Prioritize Primary Health Care as a political agenda for Universal Health Coverage		Advocate for PHC agenda at all levels		Hold retreats to develop policy and guidelines for mainstreaming PHC into governance and management			Transport Reimburse-National	Meeting/Workshop	Planning, Monitoring and Oversight Cost	(iv)Annual planning and forecasting – appropriate mechanism for planning and budgeting.	40	2	1	2000	160000		Both National and County		160000	167360	175059	183111	191534		1	1	1	1	1		160000	167360	175059	183111	191534	877064
	Leadership and Governance: Strategic Direction 1: Secure and strengthen political/leadership commitment to achieve the Primary Health Care targets		Objective 1.1: Prioritize Primary Health Care as a political agenda for Universal Health Coverage		Advocate for PHC agenda at all levels		Hold retreats to develop policy and guidelines for mainstreaming PHC into governance and management			Airtime for coordination	Meeting/Workshop	Planning, Monitoring and Oversight Cost	(iv)Annual planning and forecasting – appropriate mechanism for planning and budgeting.	1	1	1	2000	2000		Both National and County		2000	2092	2188.23	2288.89	2394.18		1	1	1	1	1		2000	2092	2188.23	2288.89	2394.18	10963.3
	Leadership and Governance: Strategic Direction 1: Secure and strengthen political/leadership commitment to achieve the Primary Health Care targets		Objective 1.1: Prioritize Primary Health Care as a political agenda for Universal Health Coverage		Advocate for PHC agenda at all levels		Hold retreats to develop policy and guidelines for mainstreaming PHC into governance and management											0				0	0	0	0	0		1	1	1	1	1		0	0	0	0	0	0
	Leadership and Governance: Strategic Direction 1: Secure and strengthen political/leadership commitment to achieve the Primary Health Care targets		Objective 1.1: Prioritize Primary Health Care as a political agenda for Universal Health Coverage		Advocate for PHC agenda at all levels		Hold retreats to develop policy and guidelines for mainstreaming PHC into governance and management											0				0	0	0	0	0		1	1	1	1	1		0	0	0	0	0	0
	Leadership and Governance: Strategic Direction 1: Secure and strengthen political/leadership commitment to achieve the Primary Health Care targets		Objective 1.1: Prioritize Primary Health Care as a political agenda for Universal Health Coverage		Advocate for PHC agenda at all levels		Hold retreats to develop policy and guidelines for mainstreaming PHC into governance and management																												0	0	0	0	0
								Hold stakeholder workshops to validate the policies and guidelines	Budget Assumptions	Inputs/Line Items	Cost Category Grouping	Cost Category 1	Cost Category 2	QTY/No. of input required	Duration/No of days	No. of Meetings/Copies/litres	Cost per Unit of input	Total cost
	Leadership and Governance: Strategic Direction 1: Secure and strengthen political/leadership commitment to achieve the Primary Health Care targets		Objective 1.1: Prioritize Primary Health Care as a political agenda for Universal Health Coverage	Objective 1.1: Prioritize Primary Health Care as a political agenda for Universal Health Coverage	Advocate for PHC agenda at all levels	Advocate for PHC agenda at all levels												2262000										x	x	x	x	x
	Leadership and Governance: Strategic Direction 1: Secure and strengthen political/leadership commitment to achieve the Primary Health Care targets		Objective 1.1: Prioritize Primary Health Care as a political agenda for Universal Health Coverage		Advocate for PHC agenda at all levels		Hold stakeholder workshops to validate the policies and guidelines		3 day residential validation wkshop: 40 pax Hall hire, conference package, DSA,Transport reimburse(30pax national MOH, 5pax county),LCD,Stationery, Materials:(Bronchures, Banners) Airtime for coodination											Both National and County														0	0	0	0	0	0
	Leadership and Governance: Strategic Direction 1: Secure and strengthen political/leadership commitment to achieve the Primary Health Care targets		Objective 1.1: Prioritize Primary Health Care as a political agenda for Universal Health Coverage		Advocate for PHC agenda at all levels		Hold stakeholder workshops to validate the policies and guidelines			Conference Package-National	Meeting/Workshop	Planning, Monitoring and Oversight Cost	(iv)Annual planning and forecasting – appropriate mechanism for planning and budgeting.	40	3	1	3500	420000		Both National and County		420000	439320	459529	480667	502778		1	1	1	1	1		420000	439320	459529	480667	502778	2.30229e+06
	Leadership and Governance: Strategic Direction 1: Secure and strengthen political/leadership commitment to achieve the Primary Health Care targets		Objective 1.1: Prioritize Primary Health Care as a political agenda for Universal Health Coverage		Advocate for PHC agenda at all levels		Hold stakeholder workshops to validate the policies and guidelines			DSA-County Level	Meeting/Workshop	Planning, Monitoring and Oversight Cost	(iv)Annual planning and forecasting – appropriate mechanism for planning and budgeting.	40	4	1	10500	1680000		Both National and County		1680000	1757280	1.83811e+06	1.92267e+06	2.01111e+06		1	1	1	1	1		1680000	1757280	1.83811e+06	1.92267e+06	2.01111e+06	9.20917e+06
	Leadership and Governance: Strategic Direction 1: Secure and strengthen political/leadership commitment to achieve the Primary Health Care targets		Objective 1.1: Prioritize Primary Health Care as a political agenda for Universal Health Coverage		Advocate for PHC agenda at all levels		Hold stakeholder workshops to validate the policies and guidelines			Transport Reimburse	Meeting/Workshop	Planning, Monitoring and Oversight Cost	(iv)Annual planning and forecasting – appropriate mechanism for planning and budgeting.	40	2	1	2000	160000		Both National and County		160000	167360	175059	183111	191534		1	1	1	1	1		160000	167360	175059	183111	191534	877064
	Leadership and Governance: Strategic Direction 1: Secure and strengthen political/leadership commitment to achieve the Primary Health Care targets		Objective 1.1: Prioritize Primary Health Care as a political agenda for Universal Health Coverage		Advocate for PHC agenda at all levels		Hold stakeholder workshops to validate the policies and guidelines			Airtime for coordination	Meeting/Workshop	Planning, Monitoring and Oversight Cost	(iv)Annual planning and forecasting – appropriate mechanism for planning and budgeting.	1	1	1	2000	2000		Both National and County		2000	2092	2188.23	2288.89	2394.18		1	1	1	1	1		2000	2092	2188.23	2288.89	2394.18	10963.3
	Leadership and Governance: Strategic Direction 1: Secure and strengthen political/leadership commitment to achieve the Primary Health Care targets		Objective 1.1: Prioritize Primary Health Care as a political agenda for Universal Health Coverage		Advocate for PHC agenda at all levels		Hold stakeholder workshops to validate the policies and guidelines											0		Both National and County		0	0	0	0	0								0	0	0	0	0	0
	Leadership and Governance: Strategic Direction 1: Secure and strengthen political/leadership commitment to achieve the Primary Health Care targets		Objective 1.1: Prioritize Primary Health Care as a political agenda for Universal Health Coverage		Advocate for PHC agenda at all levels		Hold stakeholder workshops to validate the policies and guidelines											0		Both National and County		0	0	0	0	0								0	0	0	0	0	0
	Leadership and Governance: Strategic Direction 1: Secure and strengthen political/leadership commitment to achieve the Primary Health Care targets		Objective 1.1: Prioritize Primary Health Care as a political agenda for Universal Health Coverage		Advocate for PHC agenda at all levels		Hold stakeholder workshops to validate the policies and guidelines											0		Both National and County		0	0	0	0	0								0	0	0	0	0	0
	Leadership and Governance: Strategic Direction 1: Secure and strengthen political/leadership commitment to achieve the Primary Health Care targets		Objective 1.1: Prioritize Primary Health Care as a political agenda for Universal Health Coverage		Advocate for PHC agenda at all levels		Hold stakeholder workshops to validate the policies and guidelines													Both National and County		0	0	0	0	0								0	0	0	0	0	0
								Disseminate policies and guidelines to all stakeholders through MOH circular	Budget Assumptions	Inputs/Line Items	Cost Category Grouping	Cost Category 1	Cost Category 2	QTY/No. of input required	Duration/No of days	No. of Meetings/Copies/litres	Cost per Unit of input	Total cost
	Leadership and Governance: Strategic Direction 1: Secure and strengthen political/leadership commitment to achieve the Primary Health Care targets		Objective 1.1: Prioritize Primary Health Care as a political agenda for Universal Health Coverage	Objective 1.1: Prioritize Primary Health Care as a political agenda for Universal Health Coverage	Advocate for PHC agenda at all levels	Advocate for PHC agenda at all levels												62000										x
	Leadership and Governance: Strategic Direction 1: Secure and strengthen political/leadership commitment to achieve the Primary Health Care targets		Objective 1.1: Prioritize Primary Health Care as a political agenda for Universal Health Coverage		Advocate for PHC agenda at all levels		Disseminate policies and guidelines to all stakeholders through MOH circular		Virtual Dissemination: Airtime for Coordination, data bundles for 47 county PHC coordinators and 15 MOH	Airtime for Internet data	Communication	Information, education & communication cost	(vi)Communication and information.	62	1	1	1000	62000		Both National and County		62000	64852	67835.2	70955.6	74219.6		1						62000	0	0	0	0	62000
	Leadership and Governance: Strategic Direction 1: Secure and strengthen political/leadership commitment to achieve the Primary Health Care targets		Objective 1.1: Prioritize Primary Health Care as a political agenda for Universal Health Coverage		Advocate for PHC agenda at all levels		Disseminate policies and guidelines to all stakeholders through MOH circular																											0	0	0	0	0	0
									Budget Assumptions	Inputs/Line Items	Cost Category Grouping	Cost Category 1	Cost Category 2	QTY/No. of input required	Duration/No of days	No. of Meetings/Copies/litres	Cost per Unit of input	Total cost
	Leadership and Governance: Strategic Direction 1: Secure and strengthen political/leadership commitment to achieve the Primary Health Care targets		Objective 1.1: Prioritize Primary Health Care as a political agenda for Universal Health Coverage	Objective 1.1: Prioritize Primary Health Care as a political agenda for Universal Health Coverage	Incorporate PHC into existing governance and management structures	Incorporate PHC into existing governance and management structures		Accessibility mapping and desk review of existing PHC services										6.19103e+06										x	x	x	x	x
	Leadership and Governance: Strategic Direction 1: Secure and strengthen political/leadership commitment to achieve the Primary Health Care targets		Objective 1.1: Prioritize Primary Health Care as a political agenda for Universal Health Coverage		Incorporate PHC into existing governance and management structures		Accessibility mapping and desk review of existing PHC services		Mapping tool development workshop. 3 day residential, 21 pax (17pax MOH & 4 Pax Partners),Cost:Hall hire, conference package, stationery, Transport reiburse, DSA and artime for coordination.									0				0	0	0	0	0		1	1	1	1	1		0	0	0	0	0	0
	Leadership and Governance: Strategic Direction 1: Secure and strengthen political/leadership commitment to achieve the Primary Health Care targets		Objective 1.1: Prioritize Primary Health Care as a political agenda for Universal Health Coverage		Incorporate PHC into existing governance and management structures		Accessibility mapping and desk review of existing PHC services			Conference Package-National	Meeting/Workshop	Planning, Monitoring and Oversight Cost	(iv)Annual planning and forecasting – appropriate mechanism for planning and budgeting.	21	3	1	3500	220500		National		220500	230643	241253	252350	263958		1	1	1	1	1		220500	230643	241253	252350	263958	1.2087e+06
	Leadership and Governance: Strategic Direction 1: Secure and strengthen political/leadership commitment to achieve the Primary Health Care targets		Objective 1.1: Prioritize Primary Health Care as a political agenda for Universal Health Coverage		Incorporate PHC into existing governance and management structures		Accessibility mapping and desk review of existing PHC services			DSA-City Level	Meeting/Workshop	Planning, Monitoring and Oversight Cost	(iv)Annual planning and forecasting – appropriate mechanism for planning and budgeting.	21	4	1	14500	1218000		National		1218000	1274028	1.33263e+06	1.39393e+06	1.45806e+06		1	1	1	1	1		1218000	1274028	1.33263e+06	1.39393e+06	1.45806e+06	6.67665e+06
	Leadership and Governance: Strategic Direction 1: Secure and strengthen political/leadership commitment to achieve the Primary Health Care targets		Objective 1.1: Prioritize Primary Health Care as a political agenda for Universal Health Coverage		Incorporate PHC into existing governance and management structures		Accessibility mapping and desk review of existing PHC services			Transport Reimburse-National	Meeting/Workshop	Planning, Monitoring and Oversight Cost	(iv)Annual planning and forecasting – appropriate mechanism for planning and budgeting.	21	2	1	2000	84000		National		84000	87864	91905.7	96133.4	100556		1	1	1	1	1		84000	87864	91905.7	96133.4	100556	460459
	Leadership and Governance: Strategic Direction 1: Secure and strengthen political/leadership commitment to achieve the Primary Health Care targets		Objective 1.1: Prioritize Primary Health Care as a political agenda for Universal Health Coverage		Incorporate PHC into existing governance and management structures		Accessibility mapping and desk review of existing PHC services			Airtime for coordination	Meeting/Workshop	Planning, Monitoring and Oversight Cost	(iv)Annual planning and forecasting – appropriate mechanism for planning and budgeting.	1	1	1	2000	2000		National		2000	2092	2188.23	2288.89	2394.18		1	1	1	1	1		2000	2092	2188.23	2288.89	2394.18	10963.3
	Leadership and Governance: Strategic Direction 1: Secure and strengthen political/leadership commitment to achieve the Primary Health Care targets		Objective 1.1: Prioritize Primary Health Care as a political agenda for Universal Health Coverage		Incorporate PHC into existing governance and management structures		Accessibility mapping and desk review of existing PHC services											0		National		0	0	0	0	0								0	0	0	0	0	0
	Leadership and Governance: Strategic Direction 1: Secure and strengthen political/leadership commitment to achieve the Primary Health Care targets		Objective 1.1: Prioritize Primary Health Care as a political agenda for Universal Health Coverage		Incorporate PHC into existing governance and management structures		Accessibility mapping and desk review of existing PHC services													National														0	0	0	0	0	0
	Leadership and Governance: Strategic Direction 1: Secure and strengthen political/leadership commitment to achieve the Primary Health Care targets		Objective 1.1: Prioritize Primary Health Care as a political agenda for Universal Health Coverage		Incorporate PHC into existing governance and management structures		Accessibility mapping and desk review of existing PHC services													National														0	0	0	0	0	0
	Leadership and Governance: Strategic Direction 1: Secure and strengthen political/leadership commitment to achieve the Primary Health Care targets		Objective 1.1: Prioritize Primary Health Care as a political agenda for Universal Health Coverage		Incorporate PHC into existing governance and management structures		Accessibility mapping and desk review of existing PHC services		5 day fieldwork to counties by national team, 21 national reps (3 per cluster): DSA, Fuel for for Vehicles, DSA for driver, airtime for coodination per team(7 teams), Lunch for county staff (2 per county)@ ksh 1500 each. Fuel for county teams, Lunch for county drivers	DSA-City Level	Mapping	Planning, Monitoring and Oversight Cost	(vii)Monitoring and Evaluation	3	6	7	14500	1827000		National		1827000	1911042	1.99895e+06	2.0909e+06	2.18708e+06		1	1	1	1	1		1827000	1911042	1.99895e+06	2.0909e+06	2.18708e+06	1.0015e+07
	Leadership and Governance: Strategic Direction 1: Secure and strengthen political/leadership commitment to achieve the Primary Health Care targets		Objective 1.1: Prioritize Primary Health Care as a political agenda for Universal Health Coverage		Incorporate PHC into existing governance and management structures		Accessibility mapping and desk review of existing PHC services			Lunch Allowance-County	Mapping	Planning, Monitoring and Oversight Cost	(vii)Monitoring and Evaluation	13.4286	5	7	1500	705000		National		705000	737430	771352	806834	843948		1	1	1	1	1		705000	737430	771352	806834	843948	3.86456e+06
	Leadership and Governance: Strategic Direction 1: Secure and strengthen political/leadership commitment to achieve the Primary Health Care targets		Objective 1.1: Prioritize Primary Health Care as a political agenda for Universal Health Coverage		Incorporate PHC into existing governance and management structures		Accessibility mapping and desk review of existing PHC services			Lunch Allowance-drivers	Mapping	Planning, Monitoring and Oversight Cost	(vii)Monitoring and Evaluation	4.47619	5	7	1400	219333		National		219333	229423	239976	251015	262562		1	1	1	1	1		219333	229423	239976	251015	262562	1.20231e+06
	Leadership and Governance: Strategic Direction 1: Secure and strengthen political/leadership commitment to achieve the Primary Health Care targets		Objective 1.1: Prioritize Primary Health Care as a political agenda for Universal Health Coverage		Incorporate PHC into existing governance and management structures		Accessibility mapping and desk review of existing PHC services			Fuel	Mapping	Planning, Monitoring and Oversight Cost	(vii)Monitoring and Evaluation	200	6	7	32	268800		National		268800	281165	294098	307627	321778		1	1	1	1	1		268800	281165	294098	307627	321778	1.47347e+06
	Leadership and Governance: Strategic Direction 1: Secure and strengthen political/leadership commitment to achieve the Primary Health Care targets		Objective 1.1: Prioritize Primary Health Care as a political agenda for Universal Health Coverage		Incorporate PHC into existing governance and management structures		Accessibility mapping and desk review of existing PHC services			Airtime for coordination	Mapping	Planning, Monitoring and Oversight Cost	(vii)Monitoring and Evaluation	1	1	7	2000	14000		National		14000	14644	15317.6	16022.2	16759.3		1	1	1	1	1		14000	14644	15317.6	16022.2	16759.3	76743.1
	Leadership and Governance: Strategic Direction 1: Secure and strengthen political/leadership commitment to achieve the Primary Health Care targets		Objective 1.1: Prioritize Primary Health Care as a political agenda for Universal Health Coverage		Incorporate PHC into existing governance and management structures		Accessibility mapping and desk review of existing PHC services			DSA-Driver city level	Mapping	Planning, Monitoring and Oversight Cost	(vii)Monitoring and Evaluation	1	6	7	4200	176400		National		176400	184514	193002	201880	211167		1	1	1	1	1		176400	184514	193002	201880	211167	966963
	Leadership and Governance: Strategic Direction 1: Secure and strengthen political/leadership commitment to achieve the Primary Health Care targets		Objective 1.1: Prioritize Primary Health Care as a political agenda for Universal Health Coverage		Incorporate PHC into existing governance and management structures		Accessibility mapping and desk review of existing PHC services			Fuel	Mapping	Planning, Monitoring and Oversight Cost	(vii)Monitoring and Evaluation	800	5	7	32	896000		National		896000	937216	980328	1.02542e+06	1.07259e+06		1	1	1	1	1		896000	937216	980328	1.02542e+06	1.07259e+06	4.91156e+06
	Leadership and Governance: Strategic Direction 1: Secure and strengthen political/leadership commitment to achieve the Primary Health Care targets		Objective 1.1: Prioritize Primary Health Care as a political agenda for Universal Health Coverage		Incorporate PHC into existing governance and management structures		Accessibility mapping and desk review of existing PHC services													National		0	0	0	0	0								0	0	0	0	0	0
	Leadership and Governance: Strategic Direction 1: Secure and strengthen political/leadership commitment to achieve the Primary Health Care targets		Objective 1.1: Prioritize Primary Health Care as a political agenda for Universal Health Coverage		Incorporate PHC into existing governance and management structures		Accessibility mapping and desk review of existing PHC services											0		National		0	0	0	0	0								0	0	0	0	0	0
	Leadership and Governance: Strategic Direction 1: Secure and strengthen political/leadership commitment to achieve the Primary Health Care targets		Objective 1.1: Prioritize Primary Health Care as a political agenda for Universal Health Coverage		Incorporate PHC into existing governance and management structures		Accessibility mapping and desk review of existing PHC services		3 day residential, Workshop to review mapping findings, 21 pax(17 national MOH & 4 pax partner reps): Cost: Hall hire, conference package, DSA,Transport reimburse(MOH),LCD,Stationery. Local IT Consultant to develop electronic tools, consultant for 2 weeks.											National														0	0	0	0	0	0
	Leadership and Governance: Strategic Direction 1: Secure and strengthen political/leadership commitment to achieve the Primary Health Care targets		Objective 1.1: Prioritize Primary Health Care as a political agenda for Universal Health Coverage		Incorporate PHC into existing governance and management structures		Accessibility mapping and desk review of existing PHC services			Conference Package-National	Meeting/Workshop	Planning, Monitoring and Oversight Cost	(iv)Annual planning and forecasting – appropriate mechanism for planning and budgeting.	21	3	1	3500	220500		National		220500	230643	241253	252350	263958		1	1	1	1	1		220500	230643	241253	252350	263958	1.2087e+06
	Leadership and Governance: Strategic Direction 1: Secure and strengthen political/leadership commitment to achieve the Primary Health Care targets		Objective 1.1: Prioritize Primary Health Care as a political agenda for Universal Health Coverage		Incorporate PHC into existing governance and management structures		Accessibility mapping and desk review of existing PHC services			DSA-City Level	Meeting/Workshop	Planning, Monitoring and Oversight Cost	(iv)Annual planning and forecasting – appropriate mechanism for planning and budgeting.	21	4	1	14500	1218000		National		1218000	1274028	1.33263e+06	1.39393e+06	1.45806e+06		1	1	1	1	1		1218000	1274028	1.33263e+06	1.39393e+06	1.45806e+06	6.67665e+06
	Leadership and Governance: Strategic Direction 1: Secure and strengthen political/leadership commitment to achieve the Primary Health Care targets		Objective 1.1: Prioritize Primary Health Care as a political agenda for Universal Health Coverage		Incorporate PHC into existing governance and management structures		Accessibility mapping and desk review of existing PHC services			Transport Reimburse-National	Meeting/Workshop	Planning, Monitoring and Oversight Cost	(iv)Annual planning and forecasting – appropriate mechanism for planning and budgeting.	21	2	1	2000	84000		National		84000	87864	91905.7	96133.4	100556		1	1	1	1	1		84000	87864	91905.7	96133.4	100556	460459
	Leadership and Governance: Strategic Direction 1: Secure and strengthen political/leadership commitment to achieve the Primary Health Care targets		Objective 1.1: Prioritize Primary Health Care as a political agenda for Universal Health Coverage		Incorporate PHC into existing governance and management structures		Accessibility mapping and desk review of existing PHC services			Airtime for coordination	Meeting/Workshop	Planning, Monitoring and Oversight Cost	(iv)Annual planning and forecasting – appropriate mechanism for planning and budgeting.	1	1	1	2000	2000		National		2000	2092	2188.23	2288.89	2394.18		1	1	1	1	1		2000	2092	2188.23	2288.89	2394.18	10963.3
	Leadership and Governance: Strategic Direction 1: Secure and strengthen political/leadership commitment to achieve the Primary Health Care targets		Objective 1.1: Prioritize Primary Health Care as a political agenda for Universal Health Coverage		Incorporate PHC into existing governance and management structures		Accessibility mapping and desk review of existing PHC services			Consultant- Local	Meeting/Workshop	Planning, Monitoring and Oversight Cost	(iv)Annual planning and forecasting – appropriate mechanism for planning and budgeting.	1	14	1	40000	560000		National		560000	585760	612705	640889	670370		1	1	1	1	1		560000	585760	612705	640889	670370	3.06972e+06
	Leadership and Governance: Strategic Direction 1: Secure and strengthen political/leadership commitment to achieve the Primary Health Care targets		Objective 1.1: Prioritize Primary Health Care as a political agenda for Universal Health Coverage		Incorporate PHC into existing governance and management structures		Accessibility mapping and desk review of existing PHC services													National														0	0	0	0	0	0
								Establish healthcare governance structure with prominence to PHC at national and county level	Budget Assumptions	Inputs/Line Items	Cost Category Grouping	Cost Category 1	Cost Category 2	QTY/No. of input required	Duration/No of days	No. of Meetings/Copies/litres	Cost per Unit of input	Total cost
	Leadership and Governance: Strategic Direction 1: Secure and strengthen political/leadership commitment to achieve the Primary Health Care targets		Objective 1.1: Prioritize Primary Health Care as a political agenda for Universal Health Coverage	Objective 1.1: Prioritize Primary Health Care as a political agenda for Universal Health Coverage	Incorporate PHC into existing governance and management structures	Incorporate PHC into existing governance and management structures												20417200										x	x	x	x	x
	Leadership and Governance: Strategic Direction 1: Secure and strengthen political/leadership commitment to achieve the Primary Health Care targets		Objective 1.1: Prioritize Primary Health Care as a political agenda for Universal Health Coverage		Incorporate PHC into existing governance and management structures		Establish healthcare governance structure with prominence to PHC at national and county level		Hold quarterly meetings (1 days) of 40 pax each with stakeholders. Conference package for 40 pax, transport refund for 30 MoH staff, LCD hire, fuel for local running, stationery, airtime for coordination																									0	0	0	0	0	0
	Leadership and Governance: Strategic Direction 1: Secure and strengthen political/leadership commitment to achieve the Primary Health Care targets		Objective 1.1: Prioritize Primary Health Care as a political agenda for Universal Health Coverage		Incorporate PHC into existing governance and management structures		Establish healthcare governance structure with prominence to PHC at national and county level			Conference Package	Advocacy	Information, education & communication cost	(vi)Communication and information.	40	1	1	3500	140000		Both National and County		140000	146440	153176	160222	167593		4	4	4	4	4		560000	585760	612705	640889	670370	3.06972e+06
	Leadership and Governance: Strategic Direction 1: Secure and strengthen political/leadership commitment to achieve the Primary Health Care targets		Objective 1.1: Prioritize Primary Health Care as a political agenda for Universal Health Coverage		Incorporate PHC into existing governance and management structures		Establish healthcare governance structure with prominence to PHC at national and county level			Transport Reimburse-National	Advocacy	Information, education & communication cost	(vi)Communication and information.	30	1	1	2000	60000		Both National and County		60000	62760	65647	68666.7	71825.4		4	4	4	4	4		240000	251040	262588	274667	287302	1.3156e+06
	Leadership and Governance: Strategic Direction 1: Secure and strengthen political/leadership commitment to achieve the Primary Health Care targets		Objective 1.1: Prioritize Primary Health Care as a political agenda for Universal Health Coverage		Incorporate PHC into existing governance and management structures		Establish healthcare governance structure with prominence to PHC at national and county level			Airtime for coordination	Advocacy	Information, education & communication cost	(vi)Communication and information.	1	1	1	2000	2000		Both National and County		2000	2092	2188.23	2288.89	2394.18		4	4	4	4	4		8000	8368	8752.93	9155.56	9576.72	43853.2
	Leadership and Governance: Strategic Direction 1: Secure and strengthen political/leadership commitment to achieve the Primary Health Care targets		Objective 1.1: Prioritize Primary Health Care as a political agenda for Universal Health Coverage		Incorporate PHC into existing governance and management structures		Establish healthcare governance structure with prominence to PHC at national and county level			Fuel	Advocacy	Information, education & communication cost	(vi)Communication and information.	200	2	1	32	12800		Both National and County		12800	13388.8	14004.7	14648.9	15322.7		4	4	4	4	4		51200	53555.2	56018.7	58595.6	61291	280661
	Leadership and Governance: Strategic Direction 1: Secure and strengthen political/leadership commitment to achieve the Primary Health Care targets		Objective 1.1: Prioritize Primary Health Care as a political agenda for Universal Health Coverage		Incorporate PHC into existing governance and management structures		Establish healthcare governance structure with prominence to PHC at national and county level			Lunch Allowance-drivers	Advocacy	Information, education & communication cost	(vi)Communication and information.	1	1	1	1400	1400		Both National and County		1400	1464.4	1531.76	1602.22	1675.93		4	4	4	4	4		5600	5857.6	6127.05	6408.89	6703.7	30697.2
	Leadership and Governance: Strategic Direction 1: Secure and strengthen political/leadership commitment to achieve the Primary Health Care targets		Objective 1.1: Prioritize Primary Health Care as a political agenda for Universal Health Coverage		Incorporate PHC into existing governance and management structures		Establish healthcare governance structure with prominence to PHC at national and county level													Both National and County		0	0	0	0	0								0	0	0	0	0	0
	Leadership and Governance: Strategic Direction 1: Secure and strengthen political/leadership commitment to achieve the Primary Health Care targets		Objective 1.1: Prioritize Primary Health Care as a political agenda for Universal Health Coverage		Incorporate PHC into existing governance and management structures		Establish healthcare governance structure with prominence to PHC at national and county level													Both National and County															0	0	0	0	0
	Leadership and Governance: Strategic Direction 1: Secure and strengthen political/leadership commitment to achieve the Primary Health Care targets		Objective 1.1: Prioritize Primary Health Care as a political agenda for Universal Health Coverage		Incorporate PHC into existing governance and management structures		Establish healthcare governance structure with prominence to PHC at national and county level		Hold 9 regional stakeholders meeting biannually for two days with 10 CHMT members per county on PHC including 4 National facilitators and 4 partners per cluster, Transport reimbursement for national and county ,DSA for national and counties and conference.	Conference Package-County	Advocacy	Information, education & communication cost	(vi)Communication and information.	60.2222	2	9	2500	2710000		Both National and County		2710000	2834660	2.96505e+06	3.10145e+06	3.24411e+06		2	2	2	2	2		5420000	5669320	5.93011e+06	6.20289e+06	6.48823e+06	2.97105e+07
	Leadership and Governance: Strategic Direction 1: Secure and strengthen political/leadership commitment to achieve the Primary Health Care targets		Objective 1.1: Prioritize Primary Health Care as a political agenda for Universal Health Coverage		Incorporate PHC into existing governance and management structures		Establish healthcare governance structure with prominence to PHC at national and county level			DSA-City Level	Advocacy	Information, education & communication cost	(vi)Communication and information.	4	3	9	14500	1566000		Both National and County		1566000	1638036	1.71339e+06	1.7922e+06	1.87464e+06		2	2	2	2	2		3132000	3276072	3.42677e+06	3.5844e+06	3.74929e+06	1.71685e+07
	Leadership and Governance: Strategic Direction 1: Secure and strengthen political/leadership commitment to achieve the Primary Health Care targets		Objective 1.1: Prioritize Primary Health Care as a political agenda for Universal Health Coverage		Incorporate PHC into existing governance and management structures		Establish healthcare governance structure with prominence to PHC at national and county level			DSA-County Level	Advocacy	Information, education & communication cost	(vi)Communication and information.	52.2222	3	9	10500	14805000		Both National and County		14805000	15486030	1.61984e+07	1.69435e+07	1.77229e+07		2	2	2	2	2		29610000	30972060	3.23968e+07	3.3887e+07	3.54458e+07	1.62312e+08
	Leadership and Governance: Strategic Direction 1: Secure and strengthen political/leadership commitment to achieve the Primary Health Care targets		Objective 1.1: Prioritize Primary Health Care as a political agenda for Universal Health Coverage		Incorporate PHC into existing governance and management structures		Establish healthcare governance structure with prominence to PHC at national and county level			Transport Reimburse-National	Advocacy	Information, education & communication cost	(vi)Communication and information.	4	2	9	2000	144000		Both National and County		144000	150624	157553	164800	172381		2	2	2	2	2		288000	301248	315105	329600	344762	1.57872e+06
	Leadership and Governance: Strategic Direction 1: Secure and strengthen political/leadership commitment to achieve the Primary Health Care targets		Objective 1.1: Prioritize Primary Health Care as a political agenda for Universal Health Coverage		Incorporate PHC into existing governance and management structures		Establish healthcare governance structure with prominence to PHC at national and county level			Transport Reimburse-County	Advocacy	Information, education & communication cost	(vi)Communication and information.	52.2222	2	9	1000	940000		Both National and County		940000	983240	1.02847e+06	1.07578e+06	1.12526e+06		2	2	2	2	2		1880000	1966480	2.05694e+06	2.15156e+06	2.25053e+06	1.03055e+07
	Leadership and Governance: Strategic Direction 1: Secure and strengthen political/leadership commitment to achieve the Primary Health Care targets		Objective 1.1: Prioritize Primary Health Care as a political agenda for Universal Health Coverage		Incorporate PHC into existing governance and management structures		Establish healthcare governance structure with prominence to PHC at national and county level			Airtime for coordination	Advocacy	Information, education & communication cost	(vi)Communication and information.	1	2	9	2000	36000		Both National and County		36000	37656	39388.2	41200	43095.2		2	2	2	2	2		72000	75312	78776.4	82400.1	86190.5	394679
								Review & Strengthen the function of health management & committee’s guidelines of 2002	Budget Assumptions	Inputs/Line Items	Cost Category Grouping	Cost Category 1	Cost Category 2	QTY/No. of input required	Duration/No of days	No. of Meetings/Copies/litres	Cost per Unit of input	Total cost
	Leadership and Governance: Strategic Direction 1: Secure and strengthen political/leadership commitment to achieve the Primary Health Care targets		Objective 1.1: Prioritize Primary Health Care as a political agenda for Universal Health Coverage	Objective 1.1: Prioritize Primary Health Care as a political agenda for Universal Health Coverage	Establish multi-sectoral PHC Governance Advisory Council and committees	Establish multi-sectoral PHC Governance Advisory Council and committees												13061000										x
	Leadership and Governance: Strategic Direction 1: Secure and strengthen political/leadership commitment to achieve the Primary Health Care targets		Objective 1.1: Prioritize Primary Health Care as a political agenda for Universal Health Coverage		Establish multi-sectoral PHC Governance Advisory Council and committees		Review & Strengthen the function of health management & committee’s guidelines of 2002		Hire a consultatnt for 30 days	Consultant- Local	Consultancy	Personal cost	(i)Human resources for health for multi-disciplinary teams.	1	30	1	40000	1200000		National		1200000	1255200	1.31294e+06	1.37333e+06	1.43651e+06		1						1200000	0	0	0	0	1200000
	Leadership and Governance: Strategic Direction 1: Secure and strengthen political/leadership commitment to achieve the Primary Health Care targets		Objective 1.1: Prioritize Primary Health Care as a political agenda for Universal Health Coverage		Establish multi-sectoral PHC Governance Advisory Council and committees		Review & Strengthen the function of health management & committee’s guidelines of 2002													National														0	0	0	0	0	0
	Leadership and Governance: Strategic Direction 1: Secure and strengthen political/leadership commitment to achieve the Primary Health Care targets		Objective 1.1: Prioritize Primary Health Care as a political agenda for Universal Health Coverage		Establish multi-sectoral PHC Governance Advisory Council and committees		Review & Strengthen the function of health management & committee’s guidelines of 2002		Hold 2 workshops (5days) of 30 pax each with stakeholders .Conference package for 30 pax, DSA and transport refund for 25 MoH staff, LCD hire, DSA for 1 MoH driver,fuel, stationery, airrime for coordination									0		National		0	0	0	0	0		2						0	0	0	0	0	0
	Leadership and Governance: Strategic Direction 1: Secure and strengthen political/leadership commitment to achieve the Primary Health Care targets		Objective 1.1: Prioritize Primary Health Care as a political agenda for Universal Health Coverage		Establish multi-sectoral PHC Governance Advisory Council and committees		Review & Strengthen the function of health management & committee’s guidelines of 2002			Conference Package-National	Advocacy	Information, education & communication cost	(vi)Communication and information.	30	5	1	3500	525000		National		525000	549150	574411	600834	628472		2						1050000	0	0	0	0	1050000
	Leadership and Governance: Strategic Direction 1: Secure and strengthen political/leadership commitment to achieve the Primary Health Care targets		Objective 1.1: Prioritize Primary Health Care as a political agenda for Universal Health Coverage		Establish multi-sectoral PHC Governance Advisory Council and committees		Review & Strengthen the function of health management & committee’s guidelines of 2002			DSA-City Level	Advocacy	Information, education & communication cost	(vi)Communication and information.	25	6	1	14500	2175000		National		2175000	2275050	2.3797e+06	2.48917e+06	2.60367e+06		2						4350000	0	0	0	0	4350000
	Leadership and Governance: Strategic Direction 1: Secure and strengthen political/leadership commitment to achieve the Primary Health Care targets		Objective 1.1: Prioritize Primary Health Care as a political agenda for Universal Health Coverage		Establish multi-sectoral PHC Governance Advisory Council and committees		Review & Strengthen the function of health management & committee’s guidelines of 2002			Transport Reimburse-National	Advocacy	Information, education & communication cost	(vi)Communication and information.	25	2	1	2000	100000		National		100000	104600	109412	114445	119709		2						200000	0	0	0	0	200000
	Leadership and Governance: Strategic Direction 1: Secure and strengthen political/leadership commitment to achieve the Primary Health Care targets		Objective 1.1: Prioritize Primary Health Care as a political agenda for Universal Health Coverage		Establish multi-sectoral PHC Governance Advisory Council and committees		Review & Strengthen the function of health management & committee’s guidelines of 2002			Airtime for coordination	Advocacy	Information, education & communication cost	(vi)Communication and information.	1	1	1	2000	2000		National		2000	2092	2188.23	2288.89	2394.18		2						4000	0	0	0	0	4000
	Leadership and Governance: Strategic Direction 1: Secure and strengthen political/leadership commitment to achieve the Primary Health Care targets		Objective 1.1: Prioritize Primary Health Care as a political agenda for Universal Health Coverage		Establish multi-sectoral PHC Governance Advisory Council and committees		Review & Strengthen the function of health management & committee’s guidelines of 2002			DSA-Driver city level	Advocacy	Information, education & communication cost	(vi)Communication and information.	1	6	1	4200	25200		National		25200	26359.2	27571.7	28840	30166.7		2						50400	0	0	0	0	50400
	Leadership and Governance: Strategic Direction 1: Secure and strengthen political/leadership commitment to achieve the Primary Health Care targets		Objective 1.1: Prioritize Primary Health Care as a political agenda for Universal Health Coverage		Establish multi-sectoral PHC Governance Advisory Council and committees		Review & Strengthen the function of health management & committee’s guidelines of 2002			Fuel	Advocacy	Information, education & communication cost	(vi)Communication and information.	200	5	1	32	32000		National		32000	33472	35011.7	36622.3	38306.9		2						64000	0	0	0	0	64000
	Leadership and Governance: Strategic Direction 1: Secure and strengthen political/leadership commitment to achieve the Primary Health Care targets		Objective 1.1: Prioritize Primary Health Care as a political agenda for Universal Health Coverage		Establish multi-sectoral PHC Governance Advisory Council and committees		Review & Strengthen the function of health management & committee’s guidelines of 2002													National														0	0	0	0	0	0
	Leadership and Governance: Strategic Direction 1: Secure and strengthen political/leadership commitment to achieve the Primary Health Care targets		Objective 1.1: Prioritize Primary Health Care as a political agenda for Universal Health Coverage		Establish multi-sectoral PHC Governance Advisory Council and committees		Review & Strengthen the function of health management & committee’s guidelines of 2002													National														0	0	0	0	0	0
	Leadership and Governance: Strategic Direction 1: Secure and strengthen political/leadership commitment to achieve the Primary Health Care targets		Objective 1.1: Prioritize Primary Health Care as a political agenda for Universal Health Coverage		Establish multi-sectoral PHC Governance Advisory Council and committees		Review & Strengthen the function of health management & committee’s guidelines of 2002		Disseminate guidelines in nine regional meetings of 1 day each. Cost to include; DSA for 3 MoH officials in each of regional meetings, DSA for national drivers in each of the nine regional meetings, fuel for the nine vehicles, DSA for the 3 county representatives, transport reimbursement for the county staff, conference package for 30 pax per meeting, stationery and airtime for coordination for 1…									0		National		0	0	0	0	0								0	0	0	0	0	0
	Leadership and Governance: Strategic Direction 1: Secure and strengthen political/leadership commitment to achieve the Primary Health Care targets		Objective 1.1: Prioritize Primary Health Care as a political agenda for Universal Health Coverage		Establish multi-sectoral PHC Governance Advisory Council and committees		Review & Strengthen the function of health management & committee’s guidelines of 2002			Conference Package-County	Meeting/Workshop	Planning, Monitoring and Oversight Cost	(iv)Annual planning and forecasting – appropriate mechanism for planning and budgeting.	33	1	9	2500	742500		National		742500	776655	812381	849751	888839		1						742500	0	0	0	0	742500
	Leadership and Governance: Strategic Direction 1: Secure and strengthen political/leadership commitment to achieve the Primary Health Care targets		Objective 1.1: Prioritize Primary Health Care as a political agenda for Universal Health Coverage		Establish multi-sectoral PHC Governance Advisory Council and committees		Review & Strengthen the function of health management & committee’s guidelines of 2002			DSA-County Level	Meeting/Workshop	Planning, Monitoring and Oversight Cost	(iv)Annual planning and forecasting – appropriate mechanism for planning and budgeting.	33	2	9	10500	6237000		National		6237000	6523902	6.824e+06	7.13791e+06	7.46625e+06		1						6237000	0	0	0	0	6237000
	Leadership and Governance: Strategic Direction 1: Secure and strengthen political/leadership commitment to achieve the Primary Health Care targets		Objective 1.1: Prioritize Primary Health Care as a political agenda for Universal Health Coverage		Establish multi-sectoral PHC Governance Advisory Council and committees		Review & Strengthen the function of health management & committee’s guidelines of 2002			Transport Reimburse-County	Meeting/Workshop	Planning, Monitoring and Oversight Cost	(iv)Annual planning and forecasting – appropriate mechanism for planning and budgeting.	30	2	9	1000	540000		National		540000	564840	590823	618000	646429		1						540000	0	0	0	0	540000
	Leadership and Governance: Strategic Direction 1: Secure and strengthen political/leadership commitment to achieve the Primary Health Care targets		Objective 1.1: Prioritize Primary Health Care as a political agenda for Universal Health Coverage		Establish multi-sectoral PHC Governance Advisory Council and committees		Review & Strengthen the function of health management & committee’s guidelines of 2002			Airtime for coordination	Meeting/Workshop	Planning, Monitoring and Oversight Cost	(iv)Annual planning and forecasting – appropriate mechanism for planning and budgeting.	1	1	9	2000	18000		National		18000	18828	19694.1	20600	21547.6		1						18000	0	0	0	0	18000
	Leadership and Governance: Strategic Direction 1: Secure and strengthen political/leadership commitment to achieve the Primary Health Care targets		Objective 1.1: Prioritize Primary Health Care as a political agenda for Universal Health Coverage		Establish multi-sectoral PHC Governance Advisory Council and committees		Review & Strengthen the function of health management & committee’s guidelines of 2002			Fuel	Meeting/Workshop	Planning, Monitoring and Oversight Cost	(iv)Annual planning and forecasting – appropriate mechanism for planning and budgeting.	200	2	9	32	115200		National		115200	120499	126042	131840	137905		1						115200	0	0	0	0	115200
	Leadership and Governance: Strategic Direction 1: Secure and strengthen political/leadership commitment to achieve the Primary Health Care targets		Objective 1.1: Prioritize Primary Health Care as a political agenda for Universal Health Coverage		Establish multi-sectoral PHC Governance Advisory Council and committees		Review & Strengthen the function of health management & committee’s guidelines of 2002			DSA-Driver city level	Meeting/Workshop	Planning, Monitoring and Oversight Cost	(iv)Annual planning and forecasting – appropriate mechanism for planning and budgeting.	1	2	9	4200	75600		National		75600	79077.6	82715.2	86520.1	90500		1						75600	0	0	0	0	75600
	Leadership and Governance: Strategic Direction 1: Secure and strengthen political/leadership commitment to achieve the Primary Health Care targets		Objective 1.1: Prioritize Primary Health Care as a political agenda for Universal Health Coverage		Establish multi-sectoral PHC Governance Advisory Council and committees		Review & Strengthen the function of health management & committee’s guidelines of 2002													National								1						0	0	0	0	0	0
	Leadership and Governance: Strategic Direction 1: Secure and strengthen political/leadership commitment to achieve the Primary Health Care targets		Objective 1.1: Prioritize Primary Health Care as a political agenda for Universal Health Coverage		Establish multi-sectoral PHC Governance Advisory Council and committees		Review & Strengthen the function of health management & committee’s guidelines of 2002													National														0	0	0	0	0	0
	Leadership and Governance: Strategic Direction 1: Secure and strengthen political/leadership commitment to achieve the Primary Health Care targets		Objective 1.1: Prioritize Primary Health Care as a political agenda for Universal Health Coverage		Establish multi-sectoral PHC Governance Advisory Council and committees		Review & Strengthen the function of health management & committee’s guidelines of 2002		Print and distribute copies of the guidelines for 47 counties and national. 150 for national and 50 copies for each county. Cost t include printing and courior services	Prinint guidelines	IEC Materials	Information, education & communication cost	(vi)Communication and information.	2500	1	1	500	1250000		National		1250000	1307500	1367645	1.43056e+06	1.49636e+06		1						1250000	0	0	0	0	1250000
	Leadership and Governance: Strategic Direction 1: Secure and strengthen political/leadership commitment to achieve the Primary Health Care targets		Objective 1.1: Prioritize Primary Health Care as a political agenda for Universal Health Coverage		Establish multi-sectoral PHC Governance Advisory Council and committees		Review & Strengthen the function of health management & committee’s guidelines of 2002			Courier Services	IEC Materials	Information, education & communication cost	(vi)Communication and information.	47	1	1	500	23500		National		23500	24581	25711.7	26894.5	28131.6		1						23500	0	0	0	0	23500
	Leadership and Governance: Strategic Direction 1: Secure and strengthen political/leadership commitment to achieve the Primary Health Care targets		Objective 1.1: Prioritize Primary Health Care as a political agenda for Universal Health Coverage		Establish multi-sectoral PHC Governance Advisory Council and committees		Review & Strengthen the function of health management & committee’s guidelines of 2002													National														0	0	0	0	0	0
									Budget Assumptions	Inputs/Line Items	Cost Category Grouping	Cost Category 1	Cost Category 2	QTY/No. of input required	Duration/No of days	No. of Meetings/Copies/litres	Cost per Unit of input	Total cost
	Leadership and Governance: Strategic Direction 1: Secure and strengthen political/leadership commitment to achieve the Primary Health Care targets		Objective 1.1: Prioritize Primary Health Care as a political agenda for Universal Health Coverage	Objective 1.1: Prioritize Primary Health Care as a political agenda for Universal Health Coverage	Establish multi-sectoral PHC Governance Advisory Council and committees	Establish multi-sectoral PHC Governance Advisory Council and committees		Enforce compliance to the health facility management committee guidelines										27381900										x
	Leadership and Governance: Strategic Direction 1: Secure and strengthen political/leadership commitment to achieve the Primary Health Care targets		Objective 1.1: Prioritize Primary Health Care as a political agenda for Universal Health Coverage		Establish multi-sectoral PHC Governance Advisory Council and committees		Enforce compliance to the health facility management committee guidelines		Review of the Health facility management committee/board guidelines in a 5-day residential meeting with experts, National and county members 40pax(5 County reps, 30 MOH and 5 partners); DSA, conference package, transport reimbursement, LCD, Fuel																			1						0	0	0	0	0	0
	Leadership and Governance: Strategic Direction 1: Secure and strengthen political/leadership commitment to achieve the Primary Health Care targets		Objective 1.1: Prioritize Primary Health Care as a political agenda for Universal Health Coverage		Establish multi-sectoral PHC Governance Advisory Council and committees		Enforce compliance to the health facility management committee guidelines			Conference Package-County	Meeting/Workshop	Planning, Monitoring and Oversight Cost	(iv)Annual planning and forecasting – appropriate mechanism for planning and budgeting.	40	5	1	2500	500000		National		500000	523000	547058	572223	598545		1						500000	0	0	0	0	500000
	Leadership and Governance: Strategic Direction 1: Secure and strengthen political/leadership commitment to achieve the Primary Health Care targets		Objective 1.1: Prioritize Primary Health Care as a political agenda for Universal Health Coverage		Establish multi-sectoral PHC Governance Advisory Council and committees		Enforce compliance to the health facility management committee guidelines			DSA-County Level	Meeting/Workshop	Planning, Monitoring and Oversight Cost	(iv)Annual planning and forecasting – appropriate mechanism for planning and budgeting.	40	6	1	10500	2520000		National		2520000	2635920	2.75717e+06	2.884e+06	3.01667e+06		1						2520000	0	0	0	0	2520000
	Leadership and Governance: Strategic Direction 1: Secure and strengthen political/leadership commitment to achieve the Primary Health Care targets		Objective 1.1: Prioritize Primary Health Care as a political agenda for Universal Health Coverage		Establish multi-sectoral PHC Governance Advisory Council and committees		Enforce compliance to the health facility management committee guidelines			Transport Reimburse-National	Meeting/Workshop	Planning, Monitoring and Oversight Cost	(iv)Annual planning and forecasting – appropriate mechanism for planning and budgeting.	5	2	1	2000	20000		National		20000	20920	21882.3	22888.9	23941.8		1						20000	0	0	0	0	20000
	Leadership and Governance: Strategic Direction 1: Secure and strengthen political/leadership commitment to achieve the Primary Health Care targets		Objective 1.1: Prioritize Primary Health Care as a political agenda for Universal Health Coverage		Establish multi-sectoral PHC Governance Advisory Council and committees		Enforce compliance to the health facility management committee guidelines			Airtime for coordination	Meeting/Workshop	Planning, Monitoring and Oversight Cost	(iv)Annual planning and forecasting – appropriate mechanism for planning and budgeting.	1	1	1	2000	2000		National		2000	2092	2188.23	2288.89	2394.18		1						2000	0	0	0	0	2000
	Leadership and Governance: Strategic Direction 1: Secure and strengthen political/leadership commitment to achieve the Primary Health Care targets		Objective 1.1: Prioritize Primary Health Care as a political agenda for Universal Health Coverage		Establish multi-sectoral PHC Governance Advisory Council and committees		Enforce compliance to the health facility management committee guidelines			Fuel	Meeting/Workshop	Planning, Monitoring and Oversight Cost	(iv)Annual planning and forecasting – appropriate mechanism for planning and budgeting.	2000	5	1	32	320000		National		320000	334720	350117	366223	383069		1						320000	0	0	0	0	320000
	Leadership and Governance: Strategic Direction 1: Secure and strengthen political/leadership commitment to achieve the Primary Health Care targets		Objective 1.1: Prioritize Primary Health Care as a political agenda for Universal Health Coverage		Establish multi-sectoral PHC Governance Advisory Council and committees		Enforce compliance to the health facility management committee guidelines			DSA-Driver city level	Meeting/Workshop	Planning, Monitoring and Oversight Cost	(iv)Annual planning and forecasting – appropriate mechanism for planning and budgeting.	10	6	1	4200	252000		National		252000	263592	275717	288400	301667		1						252000	0	0	0	0	252000
	Leadership and Governance: Strategic Direction 1: Secure and strengthen political/leadership commitment to achieve the Primary Health Care targets		Objective 1.1: Prioritize Primary Health Care as a political agenda for Universal Health Coverage		Establish multi-sectoral PHC Governance Advisory Council and committees		Enforce compliance to the health facility management committee guidelines																											0	0	0	0	0	0
	Leadership and Governance: Strategic Direction 1: Secure and strengthen political/leadership commitment to achieve the Primary Health Care targets		Objective 1.1: Prioritize Primary Health Care as a political agenda for Universal Health Coverage		Establish multi-sectoral PHC Governance Advisory Council and committees		Enforce compliance to the health facility management committee guidelines																											0	0	0	0	0	0
	Leadership and Governance: Strategic Direction 1: Secure and strengthen political/leadership commitment to achieve the Primary Health Care targets		Objective 1.1: Prioritize Primary Health Care as a political agenda for Universal Health Coverage		Establish multi-sectoral PHC Governance Advisory Council and committees		Enforce compliance to the health facility management committee guidelines																											0	0	0	0	0	0
	Leadership and Governance: Strategic Direction 1: Secure and strengthen political/leadership commitment to achieve the Primary Health Care targets		Objective 1.1: Prioritize Primary Health Care as a political agenda for Universal Health Coverage		Establish multi-sectoral PHC Governance Advisory Council and committees		Enforce compliance to the health facility management committee guidelines		Quarterly Sensitizations on the guidelines-to counties, subcounties- 3day 13 pax( (4County, 4 subcounty, 3 MOH and 2partners)), residential meetings, DSA, conference package, hall hire, LCD, Transport reimbursement, Lunches									0				0	0	0	0	0								0	0	0	0	0	0
	Leadership and Governance: Strategic Direction 1: Secure and strengthen political/leadership commitment to achieve the Primary Health Care targets		Objective 1.1: Prioritize Primary Health Care as a political agenda for Universal Health Coverage		Establish multi-sectoral PHC Governance Advisory Council and committees		Enforce compliance to the health facility management committee guidelines			Conference Package-County	Sensitization	Capacity Building	(v)Capacity building.	13	3	47	2500	4582500		National		4582500	4793295	5.01379e+06	5.24442e+06	5.48566e+06		4						18330000	0	0	0	0	18330000
	Leadership and Governance: Strategic Direction 1: Secure and strengthen political/leadership commitment to achieve the Primary Health Care targets		Objective 1.1: Prioritize Primary Health Care as a political agenda for Universal Health Coverage		Establish multi-sectoral PHC Governance Advisory Council and committees		Enforce compliance to the health facility management committee guidelines			DSA-County Level	Sensitization	Capacity Building	(v)Capacity building.	3	4	47	10500	5922000		National		5922000	6194412	6.47935e+06	6.77741e+06	7.08917e+06		4						23688000	0	0	0	0	23688000
	Leadership and Governance: Strategic Direction 1: Secure and strengthen political/leadership commitment to achieve the Primary Health Care targets		Objective 1.1: Prioritize Primary Health Care as a political agenda for Universal Health Coverage		Establish multi-sectoral PHC Governance Advisory Council and committees		Enforce compliance to the health facility management committee guidelines			Transport Reimburse-National	Sensitization	Capacity Building	(v)Capacity building.	8	2	47	2000	1504000		National		1504000	1573184	1.64555e+06	1.72125e+06	1.80042e+06		4						6016000	0	0	0	0	6016000
	Leadership and Governance: Strategic Direction 1: Secure and strengthen political/leadership commitment to achieve the Primary Health Care targets		Objective 1.1: Prioritize Primary Health Care as a political agenda for Universal Health Coverage		Establish multi-sectoral PHC Governance Advisory Council and committees		Enforce compliance to the health facility management committee guidelines			Airtime for coordination	Sensitization	Capacity Building	(v)Capacity building.	11	1	47	2000	1034000		National		1034000	1081564	1.13132e+06	1.18336e+06	1.23779e+06		4						4136000	0	0	0	0	4136000
	Leadership and Governance: Strategic Direction 1: Secure and strengthen political/leadership commitment to achieve the Primary Health Care targets		Objective 1.1: Prioritize Primary Health Care as a political agenda for Universal Health Coverage		Establish multi-sectoral PHC Governance Advisory Council and committees		Enforce compliance to the health facility management committee guidelines			Lunch Allowance-County	Sensitization	Capacity Building	(v)Capacity building.	8	3	47	1500	1692000		National		1692000	1769832	1.85124e+06	1.9364e+06	2.02548e+06		4						6768000	0	0	0	0	6768000
	Leadership and Governance: Strategic Direction 1: Secure and strengthen political/leadership commitment to achieve the Primary Health Care targets		Objective 1.1: Prioritize Primary Health Care as a political agenda for Universal Health Coverage		Establish multi-sectoral PHC Governance Advisory Council and committees		Enforce compliance to the health facility management committee guidelines			Fuel	Sensitization	Capacity Building	(v)Capacity building.	200	3	47	32	902400		National		902400	943910	987330	1.03275e+06	1.08025e+06		4						3609600	0	0	0	0	3609600
	Leadership and Governance: Strategic Direction 1: Secure and strengthen political/leadership commitment to achieve the Primary Health Care targets		Objective 1.1: Prioritize Primary Health Care as a political agenda for Universal Health Coverage		Establish multi-sectoral PHC Governance Advisory Council and committees		Enforce compliance to the health facility management committee guidelines			DSA-Driver city level	Sensitization	Capacity Building	(v)Capacity building.	1	4	47	4200	789600		National		789600	825922	863914	903654	945222		4						3158400	0	0	0	0	3158400
	Leadership and Governance: Strategic Direction 1: Secure and strengthen political/leadership commitment to achieve the Primary Health Care targets		Objective 1.1: Prioritize Primary Health Care as a political agenda for Universal Health Coverage		Establish multi-sectoral PHC Governance Advisory Council and committees		Enforce compliance to the health facility management committee guidelines																					4						0	0	0	0	0	0
	Leadership and Governance: Strategic Direction 1: Secure and strengthen political/leadership commitment to achieve the Primary Health Care targets		Objective 1.1: Prioritize Primary Health Care as a political agenda for Universal Health Coverage		Establish multi-sectoral PHC Governance Advisory Council and committees		Enforce compliance to the health facility management committee guidelines																					4						0	0	0	0	0	0
	Leadership and Governance: Strategic Direction 1: Secure and strengthen political/leadership commitment to achieve the Primary Health Care targets		Objective 1.1: Prioritize Primary Health Care as a political agenda for Universal Health Coverage		Establish multi-sectoral PHC Governance Advisory Council and committees		Enforce compliance to the health facility management committee guidelines																											0	0	0	0	0	0
	Leadership and Governance: Strategic Direction 1: Secure and strengthen political/leadership commitment to achieve the Primary Health Care targets		Objective 1.1: Prioritize Primary Health Care as a political agenda for Universal Health Coverage		Establish multi-sectoral PHC Governance Advisory Council and committees		Enforce compliance to the health facility management committee guidelines		Monitoring and supervision by the counties/National level, 4 pax per county (2 National & 2 County) - Biannual (3days per monitoring visit)	DSA-City Level	Monitoring and Evaluation	Planning, Monitoring and Oversight Cost	(vii)Monitoring and Evaluation	2	4	47	14500	5452000		National		5452000	5702792	5.96512e+06	6.23952e+06	6.52653e+06		2						10904000	0	0	0	0	10904000
	Leadership and Governance: Strategic Direction 1: Secure and strengthen political/leadership commitment to achieve the Primary Health Care targets		Objective 1.1: Prioritize Primary Health Care as a political agenda for Universal Health Coverage		Establish multi-sectoral PHC Governance Advisory Council and committees		Enforce compliance to the health facility management committee guidelines			Transport Reimburse-County	Monitoring and Evaluation	Planning, Monitoring and Oversight Cost	(vii)Monitoring and Evaluation	2	3	47	1000	282000		National		282000	294972	308541	322734	337579		2						564000	0	0	0	0	564000
	Leadership and Governance: Strategic Direction 1: Secure and strengthen political/leadership commitment to achieve the Primary Health Care targets		Objective 1.1: Prioritize Primary Health Care as a political agenda for Universal Health Coverage		Establish multi-sectoral PHC Governance Advisory Council and committees		Enforce compliance to the health facility management committee guidelines			Lunch Allowance-County	Monitoring and Evaluation	Planning, Monitoring and Oversight Cost	(vii)Monitoring and Evaluation	2	3	47	1500	423000		National		423000	442458	462811	484100	506369		2						846000	0	0	0	0	846000
	Leadership and Governance: Strategic Direction 1: Secure and strengthen political/leadership commitment to achieve the Primary Health Care targets		Objective 1.1: Prioritize Primary Health Care as a political agenda for Universal Health Coverage		Establish multi-sectoral PHC Governance Advisory Council and committees		Enforce compliance to the health facility management committee guidelines			Airtime for coordination	Monitoring and Evaluation	Planning, Monitoring and Oversight Cost	(vii)Monitoring and Evaluation	1	1	47	2000	94000		National		94000	98324	102847	107578	112526		2						188000	0	0	0	0	188000
	Leadership and Governance: Strategic Direction 1: Secure and strengthen political/leadership commitment to achieve the Primary Health Care targets		Objective 1.1: Prioritize Primary Health Care as a political agenda for Universal Health Coverage		Establish multi-sectoral PHC Governance Advisory Council and committees		Enforce compliance to the health facility management committee guidelines			Fuel	Monitoring and Evaluation	Planning, Monitoring and Oversight Cost	(vii)Monitoring and Evaluation	200	1	47	32	300800		National		300800	314637	329110	344249	360085		2						601600	0	0	0	0	601600
	Leadership and Governance: Strategic Direction 1: Secure and strengthen political/leadership commitment to achieve the Primary Health Care targets		Objective 1.1: Prioritize Primary Health Care as a political agenda for Universal Health Coverage		Establish multi-sectoral PHC Governance Advisory Council and committees		Enforce compliance to the health facility management committee guidelines			DSA-Driver city level	Monitoring and Evaluation	Planning, Monitoring and Oversight Cost	(vii)Monitoring and Evaluation	1	4	47	4200	789600		National		789600	825922	863914	903654	945222		2						1579200	0	0	0	0	1579200
																																		0	0	0	0	0	0
									Budget Assumptions	Inputs/Line Items	Cost Category Grouping	Cost Category 1	Cost Category 2	QTY/No. of input required	Duration/No of days	No. of Meetings/Copies/litres	Cost per Unit of input	Total cost
	Leadership and Governance: Strategic Direction 1: Secure and strengthen political/leadership commitment to achieve the Primary Health Care targets		Objective 1.1: Prioritize Primary Health Care as a political agenda for Universal Health Coverage	Objective 1.1: Prioritize Primary Health Care as a political agenda for Universal Health Coverage	Establish multi-sectoral PHC Governance Advisory Council and committees	Establish multi-sectoral PHC Governance Advisory Council and committees	Strengthen stewardship role of the health ministry in respect of non-State actors	Strengthen stewardship role of the health ministry in respect of non-State actors										554000										x
	Leadership and Governance: Strategic Direction 1: Secure and strengthen political/leadership commitment to achieve the Primary Health Care targets		Objective 1.1: Prioritize Primary Health Care as a political agenda for Universal Health Coverage		Establish multi-sectoral PHC Governance Advisory Council and committees		Strengthen stewardship role of the health ministry in respect of non-State actors		Hold biannual meeting (1 day) with stakeholders; 50 pax (40 MOH and 10 partners) Conference package, transport reimbursement for National pax, IEC(Banners, brochures and pamphlets 200 copies , Airtime for coordination.	Conference Package	Advocacy	Information, education & communication cost	(vi)Communication and information.	50	1	2	3500	350000		National		350000	366100	382941	400556	418981		2						700000	0	0	0	0	700000
	Leadership and Governance: Strategic Direction 1: Secure and strengthen political/leadership commitment to achieve the Primary Health Care targets		Objective 1.1: Prioritize Primary Health Care as a political agenda for Universal Health Coverage		Establish multi-sectoral PHC Governance Advisory Council and committees		Strengthen stewardship role of the health ministry in respect of non-State actors			Transport Reimburse-National	Advocacy	Information, education & communication cost	(vi)Communication and information.	50	1	2	2000	200000		National		200000	209200	218823	228889	239418		2						400000	0	0	0	0	400000
	Leadership and Governance: Strategic Direction 1: Secure and strengthen political/leadership commitment to achieve the Primary Health Care targets		Objective 1.1: Prioritize Primary Health Care as a political agenda for Universal Health Coverage		Establish multi-sectoral PHC Governance Advisory Council and committees		Strengthen stewardship role of the health ministry in respect of non-State actors			Airtime for coordination	Advocacy	Information, education & communication cost	(vi)Communication and information.	1	1	2	2000	4000		National		4000	4184	4376.46	4577.78	4788.36		2						8000	0	0	0	0	8000
	Leadership and Governance: Strategic Direction 1: Secure and strengthen political/leadership commitment to achieve the Primary Health Care targets		Objective 1.1: Prioritize Primary Health Care as a political agenda for Universal Health Coverage		Establish multi-sectoral PHC Governance Advisory Council and committees		Strengthen stewardship role of the health ministry in respect of non-State actors											0		National		0	0	0	0	0		2						0	0	0	0	0	0
	Leadership and Governance: Strategic Direction 1: Secure and strengthen political/leadership commitment to achieve the Primary Health Care targets		Objective 1.1: Prioritize Primary Health Care as a political agenda for Universal Health Coverage		Establish multi-sectoral PHC Governance Advisory Council and committees		Strengthen stewardship role of the health ministry in respect of non-State actors															0	0	0	0	0		2						0	0	0	0	0	0
	Leadership and Governance: Strategic Direction 1: Secure and strengthen political/leadership commitment to achieve the Primary Health Care targets		Objective 1.1: Prioritize Primary Health Care as a political agenda for Universal Health Coverage		Establish multi-sectoral PHC Governance Advisory Council and committees		Strengthen stewardship role of the health ministry in respect of non-State actors															0	0	0	0	0		2						0	0	0	0	0	0
								Sensitization of PHC providers on policy	Budget Assumptions	Inputs/Line Items	Cost Category Grouping	Cost Category 1	Cost Category 2	QTY/No. of input required	Duration/No of days	No. of Meetings/Copies/litres	Cost per Unit of input	Total cost
	Leadership and Governance: Strategic Direction 1: Secure and strengthen political/leadership commitment to achieve the Primary Health Care targets		Objective 1.2 Promote good governance, management and administrative accountability in PHC	Objective 1.2 Promote good governance, management and administrative accountability in PHC	Provide policy guidance to Primary Health care providers	Provide policy guidance to Primary Health care providers												9900000										x
	Leadership and Governance: Strategic Direction 1: Secure and strengthen political/leadership commitment to achieve the Primary Health Care targets		Objective 1.2 Promote good governance, management and administrative accountability in PHC		Provide policy guidance to Primary Health care providers		Sensitization of PHC providers on policy		Two day meeting in Nairobi for 40 national level policy makers, including SAGAs, on PHC policy, requiring conference & transport only.	Conference Package-County	Sensitization	Capacity Building	(v)Capacity building.	40	2	1	2500	200000		National		200000	209200	218823	228889	239418		1						200000	0	0	0	0	200000
	Leadership and Governance: Strategic Direction 1: Secure and strengthen political/leadership commitment to achieve the Primary Health Care targets		Objective 1.2 Promote good governance, management and administrative accountability in PHC		Provide policy guidance to Primary Health care providers		Sensitization of PHC providers on policy			Transport Reimburse-National	Sensitization	Capacity Building	(v)Capacity building.	40	2	1	2000	160000		National		160000	167360	175059	183111	191534		1						160000	0	0	0	0	160000
	Leadership and Governance: Strategic Direction 1: Secure and strengthen political/leadership commitment to achieve the Primary Health Care targets		Objective 1.2 Promote good governance, management and administrative accountability in PHC		Provide policy guidance to Primary Health care providers		Sensitization of PHC providers on policy			Airtime for coordination	Sensitization	Capacity Building	(v)Capacity building.	1	1	1	2000	2000		National		2000	2092	2188.23	2288.89	2394.18		1						2000	0	0	0	0	2000
	Leadership and Governance: Strategic Direction 1: Secure and strengthen political/leadership commitment to achieve the Primary Health Care targets		Objective 1.2 Promote good governance, management and administrative accountability in PHC		Provide policy guidance to Primary Health care providers		Sensitization of PHC providers on policy																												0	0	0	0	0
	Leadership and Governance: Strategic Direction 1: Secure and strengthen political/leadership commitment to achieve the Primary Health Care targets		Objective 1.2 Promote good governance, management and administrative accountability in PHC		Provide policy guidance to Primary Health care providers		Sensitization of PHC providers on policy		9 clustered meeting for two days to sensitize 4 CHMT members per county on PHC and PCNs combined, requiring transport, conference , DSA. This also includes 4 facilitators per cluster requiring transport,DSA and conference.	Conference Package	Sensitization	Capacity Building	(v)Capacity building.	24.8889	2	9	3500	1568000		National		1568000	1640128	1.71557e+06	1.79449e+06	1.87704e+06		1						1568000	0	0	0	0	1568000
	Leadership and Governance: Strategic Direction 1: Secure and strengthen political/leadership commitment to achieve the Primary Health Care targets		Objective 1.2 Promote good governance, management and administrative accountability in PHC		Provide policy guidance to Primary Health care providers		Sensitization of PHC providers on policy			DSA	Sensitization	Capacity Building	(v)Capacity building.	24.8889	3	9	10500	7056000		National		7056000	7380576	7.72008e+06	8.07521e+06	8.44667e+06		1						7056000	0	0	0	0	7056000
	Leadership and Governance: Strategic Direction 1: Secure and strengthen political/leadership commitment to achieve the Primary Health Care targets		Objective 1.2 Promote good governance, management and administrative accountability in PHC		Provide policy guidance to Primary Health care providers		Sensitization of PHC providers on policy			Transport Reimburse	Sensitization	Capacity Building	(v)Capacity building.	24.8889	2	9	2000	896000		National		896000	937216	980328	1.02542e+06	1.07259e+06		1						896000	0	0	0	0	896000
	Leadership and Governance: Strategic Direction 1: Secure and strengthen political/leadership commitment to achieve the Primary Health Care targets		Objective 1.2 Promote good governance, management and administrative accountability in PHC		Provide policy guidance to Primary Health care providers		Sensitization of PHC providers on policy			Airtime for coordination	Sensitization	Capacity Building	(v)Capacity building.	1	1	9	2000	18000		National		18000	18828	19694.1	20600	21547.6		1						18000	0	0	0	0	18000
	Leadership and Governance: Strategic Direction 1: Secure and strengthen political/leadership commitment to achieve the Primary Health Care targets		Objective 1.2 Promote good governance, management and administrative accountability in PHC		Provide policy guidance to Primary Health care providers		Sensitization of PHC providers on policy																												0	0	0	0	0
								Conduct PHC Advocacy and policy forums	Budget Assumptions	Inputs/Line Items	Cost Category Grouping	Cost Category 1	Cost Category 2	QTY/No. of input required	Duration/No of days	No. of Meetings/Copies/litres	Cost per Unit of input	Total cost
	Leadership and Governance: Strategic Direction 1: Secure and strengthen political/leadership commitment to achieve the Primary Health Care targets		Objective 1.2 Promote good governance, management and administrative accountability in PHC	Objective 1.2 Promote good governance, management and administrative accountability in PHC	Strengthen community participation in health policy formulation and decision making in health care	Strengthen community participation in health policy formulation and decision making in health care												14649900										x
	Leadership and Governance: Strategic Direction 1: Secure and strengthen political/leadership commitment to achieve the Primary Health Care targets		Objective 1.2 Promote good governance, management and administrative accountability in PHC		Strengthen community participation in health policy formulation and decision making in health care		Conduct PHC Advocacy and policy forums		Convene a 1 day PHC dissemination meeting for PHC documents in all 47 counties: Conference package for4 MOH National facilitators per county, 25 Pax for 47 counties, Lunch and transport allowance for county pax, IEC materials, LCD, Airtime									0				0	0	0	0	0		1						0	0	0	0	0	0
	Leadership and Governance: Strategic Direction 1: Secure and strengthen political/leadership commitment to achieve the Primary Health Care targets		Objective 1.2 Promote good governance, management and administrative accountability in PHC		Strengthen community participation in health policy formulation and decision making in health care		Conduct PHC Advocacy and policy forums			Conference Package-County	Advocacy	Information, education & communication cost	(vi)Communication and information.	29	1	47	2500	3407500		Both National and County		3407500	3564245	3.7282e+06	3.8997e+06	4.07908e+06		1						3407500	0	0	0	0	3407500
	Leadership and Governance: Strategic Direction 1: Secure and strengthen political/leadership commitment to achieve the Primary Health Care targets		Objective 1.2 Promote good governance, management and administrative accountability in PHC		Strengthen community participation in health policy formulation and decision making in health care		Conduct PHC Advocacy and policy forums			DSA-Driver city level	Advocacy	Information, education & communication cost	(vi)Communication and information.	1	2	47	4200	394800		Both National and County		394800	412961	431957	451827	472611		1						394800	0	0	0	0	394800
	Leadership and Governance: Strategic Direction 1: Secure and strengthen political/leadership commitment to achieve the Primary Health Care targets		Objective 1.2 Promote good governance, management and administrative accountability in PHC		Strengthen community participation in health policy formulation and decision making in health care		Conduct PHC Advocacy and policy forums			Fuel	Advocacy	Information, education & communication cost	(vi)Communication and information.	200	2	47	32	601600		Both National and County		601600	629274	658220	688498	720169		1						601600	0	0	0	0	601600
	Leadership and Governance: Strategic Direction 1: Secure and strengthen political/leadership commitment to achieve the Primary Health Care targets		Objective 1.2 Promote good governance, management and administrative accountability in PHC		Strengthen community participation in health policy formulation and decision making in health care		Conduct PHC Advocacy and policy forums			Airtime for coordination	Advocacy	Information, education & communication cost	(vi)Communication and information.	1	1	47	2000	94000		Both National and County		94000	98324	102847	107578	112526		1						94000	0	0	0	0	94000
	Leadership and Governance: Strategic Direction 1: Secure and strengthen political/leadership commitment to achieve the Primary Health Care targets		Objective 1.2 Promote good governance, management and administrative accountability in PHC		Strengthen community participation in health policy formulation and decision making in health care		Conduct PHC Advocacy and policy forums			Printing of Bronchures	Advocacy	Information, education & communication cost	(vi)Communication and information.	120	1	47	75	423000		Both National and County		423000	442458	462811	484100	506369		1						423000	0	0	0	0	423000
	Leadership and Governance: Strategic Direction 1: Secure and strengthen political/leadership commitment to achieve the Primary Health Care targets		Objective 1.2 Promote good governance, management and administrative accountability in PHC		Strengthen community participation in health policy formulation and decision making in health care		Conduct PHC Advocacy and policy forums			Printing of Banners	Advocacy	Information, education & communication cost	(vi)Communication and information.	4	1	47	35000	6580000		Both National and County		6580000	6882680	7.19928e+06	7.53045e+06	7.87685e+06		1						6580000	0	0	0	0	6580000
	Leadership and Governance: Strategic Direction 1: Secure and strengthen political/leadership commitment to achieve the Primary Health Care targets		Objective 1.2 Promote good governance, management and administrative accountability in PHC		Strengthen community participation in health policy formulation and decision making in health care		Conduct PHC Advocacy and policy forums			Transport Reimburse-County	Advocacy	Information, education & communication cost	(vi)Communication and information.	25	1	47	1000	1175000		Both National and County		1175000	1229050	1.28559e+06	1.34472e+06	1.40658e+06		1						1175000	0	0	0	0	1175000
	Leadership and Governance: Strategic Direction 1: Secure and strengthen political/leadership commitment to achieve the Primary Health Care targets		Objective 1.2 Promote good governance, management and administrative accountability in PHC		Strengthen community participation in health policy formulation and decision making in health care		Conduct PHC Advocacy and policy forums			DSA-County Level	Advocacy	Information, education & communication cost	(vi)Communication and information.	4	1	47	10500	1974000		Both National and County		1974000	2064804	2.15978e+06	2.25914e+06	2.36306e+06		1						1974000	0	0	0	0	1974000
	Leadership and Governance: Strategic Direction 1: Secure and strengthen political/leadership commitment to achieve the Primary Health Care targets		Objective 1.2 Promote good governance, management and administrative accountability in PHC		Strengthen community participation in health policy formulation and decision making in health care		Conduct PHC Advocacy and policy forums																											0	0	0	0	0	0
								Conduct 10 regional stakeholders forum to give feedback and make appropriate decisions	Budget Assumptions	Inputs/Line Items	Cost Category Grouping	Cost Category 1	Cost Category 2	QTY/No. of input required	Duration/No of days	No. of Meetings/Copies/litres	Cost per Unit of input	Total cost
	Leadership and Governance: Strategic Direction 1: Secure and strengthen political/leadership commitment to achieve the Primary Health Care targets		Objective 1.2 Promote good governance, management and administrative accountability in PHC	Objective 1.2 Promote good governance, management and administrative accountability in PHC	Strengthen community participation in health policy formulation and decision making in health care	Strengthen community participation in health policy formulation and decision making in health care												49251500										x	x	x	x	X
	Leadership and Governance: Strategic Direction 1: Secure and strengthen political/leadership commitment to achieve the Primary Health Care targets		Objective 1.2 Promote good governance, management and administrative accountability in PHC		Strengthen community participation in health policy formulation and decision making in health care		Conduct 10 regional stakeholders forum to give feedback and make appropriate decisions		Convene 2day meeting in 10 regions: Conference package, DSA for 4 MOH National facilitators per region, 25 Pax per county, DSA and transport allowance for county pax, LCD, Airtime																			1	1	1	1	1		0	0	0	0	0	0
	Leadership and Governance: Strategic Direction 1: Secure and strengthen political/leadership commitment to achieve the Primary Health Care targets		Objective 1.2 Promote good governance, management and administrative accountability in PHC		Strengthen community participation in health policy formulation and decision making in health care		Conduct 10 regional stakeholders forum to give feedback and make appropriate decisions			Conference Package-County	Sensitization	Capacity Building	(v)Capacity building.	157.5	2	10	2500	7875000		Both National and County		7875000	8237250	8.61616e+06	9.01251e+06	9.42708e+06		1	1	1	1	1		7875000	8237250	8.61616e+06	9.01251e+06	9.42708e+06	4.3168e+07
	Leadership and Governance: Strategic Direction 1: Secure and strengthen political/leadership commitment to achieve the Primary Health Care targets		Objective 1.2 Promote good governance, management and administrative accountability in PHC		Strengthen community participation in health policy formulation and decision making in health care		Conduct 10 regional stakeholders forum to give feedback and make appropriate decisions			DSA-City Level	Sensitization	Capacity Building	(v)Capacity building.	4	3	10	14500	1740000		Both National and County		1740000	1820040	1.90376e+06	1.99133e+06	2.08294e+06		1	1	1	1	1		1740000	1820040	1.90376e+06	1.99133e+06	2.08294e+06	9.53807e+06
	Leadership and Governance: Strategic Direction 1: Secure and strengthen political/leadership commitment to achieve the Primary Health Care targets		Objective 1.2 Promote good governance, management and administrative accountability in PHC		Strengthen community participation in health policy formulation and decision making in health care		Conduct 10 regional stakeholders forum to give feedback and make appropriate decisions			DSA-County Level	Sensitization	Capacity Building	(v)Capacity building.	117.5	3	10	10500	37012500		Both National and County		37012500	38715075	4.0496e+07	4.23588e+07	4.43073e+07		1	1	1	1	1		37012500	38715075	4.0496e+07	4.23588e+07	4.43073e+07	2.0289e+08
	Leadership and Governance: Strategic Direction 1: Secure and strengthen political/leadership commitment to achieve the Primary Health Care targets		Objective 1.2 Promote good governance, management and administrative accountability in PHC		Strengthen community participation in health policy formulation and decision making in health care		Conduct 10 regional stakeholders forum to give feedback and make appropriate decisions			Transport Reimburse-County	Sensitization	Capacity Building	(v)Capacity building.	117.5	2	10	1000	2350000		Both National and County		2350000	2458100	2.57117e+06	2.68945e+06	2.81316e+06		1	1	1	1	1		2350000	2458100	2.57117e+06	2.68945e+06	2.81316e+06	1.28819e+07
	Leadership and Governance: Strategic Direction 1: Secure and strengthen political/leadership commitment to achieve the Primary Health Care targets		Objective 1.2 Promote good governance, management and administrative accountability in PHC		Strengthen community participation in health policy formulation and decision making in health care		Conduct 10 regional stakeholders forum to give feedback and make appropriate decisions			Airtime for coordination	Sensitization	Capacity Building	(v)Capacity building.	1	1	10	2000	20000		Both National and County		20000	20920	21882.3	22888.9	23941.8		1	1	1	1	1		20000	20920	21882.3	22888.9	23941.8	109633
	Leadership and Governance: Strategic Direction 1: Secure and strengthen political/leadership commitment to achieve the Primary Health Care targets		Objective 1.2 Promote good governance, management and administrative accountability in PHC		Strengthen community participation in health policy formulation and decision making in health care		Conduct 10 regional stakeholders forum to give feedback and make appropriate decisions			Fuel	Sensitization	Capacity Building	(v)Capacity building.	200	2	10	32	128000		Both National and County		128000	133888	140047	146489	153227		1	1	1	1	1		128000	133888	140047	146489	153227	701651
	Leadership and Governance: Strategic Direction 1: Secure and strengthen political/leadership commitment to achieve the Primary Health Care targets		Objective 1.2 Promote good governance, management and administrative accountability in PHC		Strengthen community participation in health policy formulation and decision making in health care		Conduct 10 regional stakeholders forum to give feedback and make appropriate decisions			DSA-Driver city level	Sensitization	Capacity Building	(v)Capacity building.	1	3	10	4200	126000		Both National and County		126000	131796	137859	144200	150833		1	1	1	1	1		126000	131796	137859	144200	150833	690688
	Leadership and Governance: Strategic Direction 1: Secure and strengthen political/leadership commitment to achieve the Primary Health Care targets		Objective 1.2 Promote good governance, management and administrative accountability in PHC		Strengthen community participation in health policy formulation and decision making in health care		Conduct 10 regional stakeholders forum to give feedback and make appropriate decisions															0	0	0	0	0								0	0	0	0	0	0
								Conduct trainings for committees based on needs identified in the facility and community unit assessment report	Budget Assumptions	Inputs/Line Items	Cost Category Grouping	Cost Category 1	Cost Category 2	QTY/No. of input required	Duration/No of days	No. of Meetings/Copies/litres	Cost per Unit of input	Total cost
	Leadership and Governance: Strategic Direction 1: Secure and strengthen political/leadership commitment to achieve the Primary Health Care targets		Objective 1.2 Promote good governance, management and administrative accountability in PHC	Objective 1.2 Promote good governance, management and administrative accountability in PHC	Strengthen the function of health Facility and Community management committees	Strengthen the function of health Facility and Community management committees												366400000										x
	Leadership and Governance: Strategic Direction 1: Secure and strengthen political/leadership commitment to achieve the Primary Health Care targets		Objective 1.2 Promote good governance, management and administrative accountability in PHC		Strengthen the function of health Facility and Community management committees		Conduct trainings for committees based on needs identified in the facility and community unit assessment report		Train 10,000 community health committees of 7 members each and 14,000 facility management committees of 13 members each in batches of 30 pax. Training to take 5 days for each class. Costs to include; hall hire, conference package, transportrefund for pax, DSA for 1 national and 2 county trainers per class. Transport reimbursement for trainers, stationery airtime for coordination for each national…																									0	0	0	0	0	0
	Leadership and Governance: Strategic Direction 1: Secure and strengthen political/leadership commitment to achieve the Primary Health Care targets		Objective 1.2 Promote good governance, management and administrative accountability in PHC		Strengthen the function of health Facility and Community management committees		Conduct trainings for committees based on needs identified in the facility and community unit assessment report			Conference Package-Sub County	Training	Capacity Building	(v)Capacity building.	30	5	800	1500	180000000		Both National and County		180000000	188280000	196940880	2.06e+08	2.15476e+08		1						180000000	0	0	0	0	180000000
	Leadership and Governance: Strategic Direction 1: Secure and strengthen political/leadership commitment to achieve the Primary Health Care targets		Objective 1.2 Promote good governance, management and administrative accountability in PHC		Strengthen the function of health Facility and Community management committees		Conduct trainings for committees based on needs identified in the facility and community unit assessment report			DSA	Training	Capacity Building	(v)Capacity building.	3	6	800	10500	151200000		Both National and County		151200000	158155200	1.6543e+08	1.7304e+08	1.81e+08		1						151200000	0	0	0	0	151200000
	Leadership and Governance: Strategic Direction 1: Secure and strengthen political/leadership commitment to achieve the Primary Health Care targets		Objective 1.2 Promote good governance, management and administrative accountability in PHC		Strengthen the function of health Facility and Community management committees		Conduct trainings for committees based on needs identified in the facility and community unit assessment report			Transport Reimburse	Training	Capacity Building	(v)Capacity building.	3	2	800	2000	9600000		Both National and County		9600000	10041600	1.05035e+07	1.09867e+07	1.14921e+07		1						9600000	0	0	0	0	9600000
	Leadership and Governance: Strategic Direction 1: Secure and strengthen political/leadership commitment to achieve the Primary Health Care targets		Objective 1.2 Promote good governance, management and administrative accountability in PHC		Strengthen the function of health Facility and Community management committees		Conduct trainings for committees based on needs identified in the facility and community unit assessment report			Airtime for coordination	Training	Capacity Building	(v)Capacity building.	1	1	800	2000	1600000		Both National and County		1600000	1673600	1.75059e+06	1.83111e+06	1.91534e+06		1						1600000	0	0	0	0	1600000
	Leadership and Governance: Strategic Direction 1: Secure and strengthen political/leadership commitment to achieve the Primary Health Care targets		Objective 1.2 Promote good governance, management and administrative accountability in PHC		Strengthen the function of health Facility and Community management committees		Conduct trainings for committees based on needs identified in the facility and community unit assessment report			Transport-Community	Training	Capacity Building	(v)Capacity building.	30	2	800	500	24000000		Both National and County		24000000	25104000	26258784	2.74667e+07	2.87302e+07		1						24000000	0	0	0	0	24000000
	Leadership and Governance: Strategic Direction 1: Secure and strengthen political/leadership commitment to achieve the Primary Health Care targets		Objective 1.2 Promote good governance, management and administrative accountability in PHC		Strengthen the function of health Facility and Community management committees		Conduct trainings for committees based on needs identified in the facility and community unit assessment report													Both National and County		0	0	0	0	0								0	0	0	0	0	0
	Leadership and Governance: Strategic Direction 1: Secure and strengthen political/leadership commitment to achieve the Primary Health Care targets		Objective 1.2 Promote good governance, management and administrative accountability in PHC		Strengthen the function of health Facility and Community management committees		Conduct trainings for committees based on needs identified in the facility and community unit assessment report															0	0	0	0	0								0	0	0	0	0	0
	Leadership and Governance: Strategic Direction 1: Secure and strengthen political/leadership commitment to achieve the Primary Health Care targets		Objective 1.2 Promote good governance, management and administrative accountability in PHC		Strengthen the function of health Facility and Community management committees		Conduct trainings for committees based on needs identified in the facility and community unit assessment report															0	0	0	0	0								0	0	0	0	0	0
	Leadership and Governance: Strategic Direction 1: Secure and strengthen political/leadership commitment to achieve the Primary Health Care targets		Objective 1.2 Promote good governance, management and administrative accountability in PHC		Strengthen the function of health Facility and Community management committees		Conduct trainings for committees based on needs identified in the facility and community unit assessment report																											0	0	0	0	0	0
								Gazette the committees	Budget Assumptions	Inputs/Line Items	Cost Category Grouping	Cost Category 1	Cost Category 2	QTY/No. of input required	Duration/No of days	No. of Meetings/Copies/litres	Cost per Unit of input	Total cost
	Leadership and Governance: Strategic Direction 1: Secure and strengthen political/leadership commitment to achieve the Primary Health Care targets		Objective 1.2 Promote good governance, management and administrative accountability in PHC	Objective 1.2 Promote good governance, management and administrative accountability in PHC	Strengthen the function of health Facility and Community management committees	Strengthen the function of health Facility and Community management committees	Gazette the committees											3384000		Both National and County								x
	Leadership and Governance: Strategic Direction 1: Secure and strengthen political/leadership commitment to achieve the Primary Health Care targets		Objective 1.2 Promote good governance, management and administrative accountability in PHC		Strengthen the function of health Facility and Community management committees		Gazette the committees		1 Meeting (20 pax): Teas and Lunches, Airtime for coordination (1 national),	Tea and Lunch	Meeting/Workshop	Planning, Monitoring and Oversight Cost	(iv)Annual planning and forecasting – appropriate mechanism for planning and budgeting.	20	1	47	1500	1410000		Both National and County		1410000	1474860	1.5427e+06	1.61367e+06	1.6879e+06		1						1410000	0	0	0	0	1410000
	Leadership and Governance: Strategic Direction 1: Secure and strengthen political/leadership commitment to achieve the Primary Health Care targets		Objective 1.2 Promote good governance, management and administrative accountability in PHC		Strengthen the function of health Facility and Community management committees		Gazette the committees			Airtime for coordination	Meeting/Workshop	Planning, Monitoring and Oversight Cost	(iv)Annual planning and forecasting – appropriate mechanism for planning and budgeting.	1	1	47	2000	94000		Both National and County		94000	98324	102847	107578	112526		1						94000	0	0	0	0	94000
	Leadership and Governance: Strategic Direction 1: Secure and strengthen political/leadership commitment to achieve the Primary Health Care targets		Objective 1.2 Promote good governance, management and administrative accountability in PHC		Strengthen the function of health Facility and Community management committees		Gazette the committees			Transport Reimburse-County	Meeting/Workshop	Planning, Monitoring and Oversight Cost	(iv)Annual planning and forecasting – appropriate mechanism for planning and budgeting.	20	2	47	1000	1880000		Both National and County		1880000	1966480	2.05694e+06	2.15156e+06	2.25053e+06		1						1880000	0	0	0	0	1880000
	Leadership and Governance: Strategic Direction 1: Secure and strengthen political/leadership commitment to achieve the Primary Health Care targets		Objective 1.2 Promote good governance, management and administrative accountability in PHC		Strengthen the function of health Facility and Community management committees		Gazette the committees													Both National and County															0	0	0	0	0
	Leadership and Governance: Strategic Direction 1: Secure and strengthen political/leadership commitment to achieve the Primary Health Care targets		Objective 1.2 Promote good governance, management and administrative accountability in PHC		Strengthen the function of health Facility and Community management committees		Gazette the committees													Both National and County		0	0	0	0	0		1						0	0	0	0	0	0
								Conduct national semi-annual stakeholders forum	Budget Assumptions	Inputs/Line Items	Cost Category Grouping	Cost Category 1	Cost Category 2	QTY/No. of input required	Duration/No of days	No. of Meetings/Copies/litres	Cost per Unit of input	Total cost
	Leadership and Governance: Strategic Direction 1: Secure and strengthen political/leadership commitment to achieve the Primary Health Care targets		Objective 1.2 Promote good governance, management and administrative accountability in PHC	Objective 1.2 Promote good governance, management and administrative accountability in PHC	Strengthen multi-sectoral collaboration for Primary Health Care	Strengthen multi-sectoral collaboration for Primary Health Care	Conduct national semi-annual stakeholders forum											436000										x
	Leadership and Governance: Strategic Direction 1: Secure and strengthen political/leadership commitment to achieve the Primary Health Care targets		Objective 1.2 Promote good governance, management and administrative accountability in PHC		Strengthen multi-sectoral collaboration for Primary Health Care		Conduct national semi-annual stakeholders forum		Conduct 2 Biannual national level stakeholder meetings (1day each) 60 pax (50 MOH and 10partners), Hall Hire, conference package, LCD Hire, Brochures and Banners, Airtime for coordination, Fuel for local running (2 vehicles), Transport reimbursement											National								2						0	0	0	0	0	0
	Leadership and Governance: Strategic Direction 1: Secure and strengthen political/leadership commitment to achieve the Primary Health Care targets		Objective 1.2 Promote good governance, management and administrative accountability in PHC		Strengthen multi-sectoral collaboration for Primary Health Care		Conduct national semi-annual stakeholders forum			Conference Package-National	Advocacy	Information, education & communication cost	(vi)Communication and information.	60	1	1	3500	210000		National		210000	219660	229764	240334	251389		2						420000	0	0	0	0	420000
	Leadership and Governance: Strategic Direction 1: Secure and strengthen political/leadership commitment to achieve the Primary Health Care targets		Objective 1.2 Promote good governance, management and administrative accountability in PHC		Strengthen multi-sectoral collaboration for Primary Health Care		Conduct national semi-annual stakeholders forum			Transport Reimburse-National	Advocacy	Information, education & communication cost	(vi)Communication and information.	50	2	1	2000	200000		National		200000	209200	218823	228889	239418		2						400000	0	0	0	0	400000
	Leadership and Governance: Strategic Direction 1: Secure and strengthen political/leadership commitment to achieve the Primary Health Care targets		Objective 1.2 Promote good governance, management and administrative accountability in PHC		Strengthen multi-sectoral collaboration for Primary Health Care		Conduct national semi-annual stakeholders forum			Airtime for coordination	Advocacy	Information, education & communication cost	(vi)Communication and information.	1	1	1	2000	2000		National		2000	2092	2188.23	2288.89	2394.18		2						4000	0	0	0	0	4000
	Leadership and Governance: Strategic Direction 1: Secure and strengthen political/leadership commitment to achieve the Primary Health Care targets		Objective 1.2 Promote good governance, management and administrative accountability in PHC		Strengthen multi-sectoral collaboration for Primary Health Care		Conduct national semi-annual stakeholders forum			Fuel	Advocacy	Information, education & communication cost	(vi)Communication and information.	400	1	1	32	12800		National		12800	13388.8	14004.7	14648.9	15322.7		2						25600	0	0	0	0	25600
	Leadership and Governance: Strategic Direction 1: Secure and strengthen political/leadership commitment to achieve the Primary Health Care targets		Objective 1.2 Promote good governance, management and administrative accountability in PHC		Strengthen multi-sectoral collaboration for Primary Health Care		Conduct national semi-annual stakeholders forum			Lunch Allowance-drivers	Advocacy	Information, education & communication cost	(vi)Communication and information.	2	2	2	1400	11200		National		11200	11715.2	12254.1	12817.8	13407.4		2						22400	0	0	0	0	22400
	Leadership and Governance: Strategic Direction 1: Secure and strengthen political/leadership commitment to achieve the Primary Health Care targets		Objective 1.2 Promote good governance, management and administrative accountability in PHC		Strengthen multi-sectoral collaboration for Primary Health Care		Conduct national semi-annual stakeholders forum													National		0	0	0	0	0								0	0	0	0	0	0
									Budget Assumptions	Inputs/Line Items	Cost Category Grouping	Cost Category 1	Cost Category 2	QTY/No. of input required	Duration/No of days	No. of Meetings/Copies/litres	Cost per Unit of input	Total cost
	Leadership and Governance: Strategic Direction 1: Secure and strengthen political/leadership commitment to achieve the Primary Health Care targets		Objective 1.2 Promote good governance, management and administrative accountability in PHC	Objective 1.2 Promote good governance, management and administrative accountability in PHC	Strengthen multi-sectoral collaboration for Primary Health Care	Strengthen multi-sectoral collaboration for Primary Health Care		Conduct semi- annual stakeholders forum in the 47 counties										22954800										x	x	x	x	X
	Leadership and Governance: Strategic Direction 1: Secure and strengthen political/leadership commitment to achieve the Primary Health Care targets		Objective 1.2 Promote good governance, management and administrative accountability in PHC		Strengthen multi-sectoral collaboration for Primary Health Care		Conduct semi- annual stakeholders forum in the 47 counties		Conduct Biannual county level stakeholder mapping: (Listing), 1 day meeting : 60 pax (2 MOH Nat, 53County pax and 5 county partners), Hall Hire, conference package, LCD Hire, Bronchures and Banners, Airtime for coordination (1 contact person each county), Fuel local running (1@county), Transport reimbursement for county officers, Fuel for National MOH officers, DSA (2 National officers each count…																									0	0	0	0	0	0
	Leadership and Governance: Strategic Direction 1: Secure and strengthen political/leadership commitment to achieve the Primary Health Care targets		Objective 1.2 Promote good governance, management and administrative accountability in PHC		Strengthen multi-sectoral collaboration for Primary Health Care		Conduct semi- annual stakeholders forum in the 47 counties			Conference Package-County	Advocacy	Information, education & communication cost	(vi)Communication and information.	60	1	47	2500	7050000		County		7050000	7374300	7.71352e+06	8.06834e+06	8.43948e+06		2	2	2	2	2		14100000	14748600	1.5427e+07	1.61367e+07	1.6879e+07	7.72913e+07
	Leadership and Governance: Strategic Direction 1: Secure and strengthen political/leadership commitment to achieve the Primary Health Care targets		Objective 1.2 Promote good governance, management and administrative accountability in PHC		Strengthen multi-sectoral collaboration for Primary Health Care		Conduct semi- annual stakeholders forum in the 47 counties			DSA	Advocacy	Information, education & communication cost	(vi)Communication and information.	2	2	47	10500	1974000		County		1974000	2064804	2.15978e+06	2.25914e+06	2.36306e+06		2	2	2	2	2		3948000	4129608	4.31957e+06	4.51827e+06	4.72611e+06	2.16416e+07
	Leadership and Governance: Strategic Direction 1: Secure and strengthen political/leadership commitment to achieve the Primary Health Care targets		Objective 1.2 Promote good governance, management and administrative accountability in PHC		Strengthen multi-sectoral collaboration for Primary Health Care		Conduct semi- annual stakeholders forum in the 47 counties			Driver DSA	Advocacy	Information, education & communication cost	(vi)Communication and information.	1	2	47	4900	460600		County		460600	481788	503950	527132	551380		2	2	2	2	2		921200	963575	1.0079e+06	1.05426e+06	1.10276e+06	5.0497e+06
	Leadership and Governance: Strategic Direction 1: Secure and strengthen political/leadership commitment to achieve the Primary Health Care targets		Objective 1.2 Promote good governance, management and administrative accountability in PHC		Strengthen multi-sectoral collaboration for Primary Health Care		Conduct semi- annual stakeholders forum in the 47 counties			Transport Reimburse-County	Advocacy	Information, education & communication cost	(vi)Communication and information.	53	2	47	1000	4982000		County		4982000	5211172	5.45089e+06	5.70163e+06	5.9639e+06		2	2	2	2	2		9964000	10422344	1.09018e+07	1.14033e+07	1.19278e+07	5.46192e+07
	Leadership and Governance: Strategic Direction 1: Secure and strengthen political/leadership commitment to achieve the Primary Health Care targets		Objective 1.2 Promote good governance, management and administrative accountability in PHC		Strengthen multi-sectoral collaboration for Primary Health Care		Conduct semi- annual stakeholders forum in the 47 counties			Airtime for coordination	Advocacy	Information, education & communication cost	(vi)Communication and information.	1	1	47	2000	94000		County		94000	98324	102847	107578	112526		2	2	2	2	2		188000	196648	205694	215156	225053	1.03055e+06
	Leadership and Governance: Strategic Direction 1: Secure and strengthen political/leadership commitment to achieve the Primary Health Care targets		Objective 1.2 Promote good governance, management and administrative accountability in PHC		Strengthen multi-sectoral collaboration for Primary Health Care		Conduct semi- annual stakeholders forum in the 47 counties			Printing of Bronchures	Advocacy	Information, education & communication cost	(vi)Communication and information.	240	1	47	75	846000		County		846000	884916	925622	968201	1.01274e+06		2	2	2	2	2		1692000	1769832	1.85124e+06	1.9364e+06	2.02548e+06	9.27495e+06
	Leadership and Governance: Strategic Direction 1: Secure and strengthen political/leadership commitment to achieve the Primary Health Care targets		Objective 1.2 Promote good governance, management and administrative accountability in PHC		Strengthen multi-sectoral collaboration for Primary Health Care		Conduct semi- annual stakeholders forum in the 47 counties			Printing of Banners	Advocacy	Information, education & communication cost	(vi)Communication and information.	4	1	47	35000	6580000		County		6580000	6882680	7.19928e+06	7.53045e+06	7.87685e+06		2	2	2	2	2		13160000	13765360	1.43986e+07	1.50609e+07	1.57537e+07	7.21385e+07
	Leadership and Governance: Strategic Direction 1: Secure and strengthen political/leadership commitment to achieve the Primary Health Care targets		Objective 1.2 Promote good governance, management and administrative accountability in PHC		Strengthen multi-sectoral collaboration for Primary Health Care		Conduct semi- annual stakeholders forum in the 47 counties			Fuel	Advocacy	Information, education & communication cost	(vi)Communication and information.	200	1	47	32	300800		County		300800	314637	329110	344249	360085		2	2	2	2	2		601600	629274	658220	688498	720169	3.29776e+06
	Leadership and Governance: Strategic Direction 1: Secure and strengthen political/leadership commitment to achieve the Primary Health Care targets		Objective 1.2 Promote good governance, management and administrative accountability in PHC		Strengthen multi-sectoral collaboration for Primary Health Care		Conduct semi- annual stakeholders forum in the 47 counties			Fuel	Advocacy	Information, education & communication cost	(vi)Communication and information.	200	2	47	32	601600		County		601600	629274	658220	688498	720169		2	2	2	2	2		1203200	1.25855e+06	1.31644e+06	1.377e+06	1.44034e+06	6.59552e+06
	Leadership and Governance: Strategic Direction 1: Secure and strengthen political/leadership commitment to achieve the Primary Health Care targets		Objective 1.2 Promote good governance, management and administrative accountability in PHC		Strengthen multi-sectoral collaboration for Primary Health Care		Conduct semi- annual stakeholders forum in the 47 counties			Lunch Allowance-drivers	Advocacy	Information, education & communication cost	(vi)Communication and information.	1	1	47	1400	65800		County		65800	68826.8	71992.8	75304.5	78768.5		2	2	2	2	2		131600	137654	143986	150609	157537	721385
	Leadership and Governance: Strategic Direction 1: Secure and strengthen political/leadership commitment to achieve the Primary Health Care targets		Objective 1.2 Promote good governance, management and administrative accountability in PHC		Strengthen multi-sectoral collaboration for Primary Health Care		Conduct semi- annual stakeholders forum in the 47 counties															0	0	0	0	0								0	0	0	0	0	0
	Leadership and Governance: Strategic Direction 1: Secure and strengthen political/leadership commitment to achieve the Primary Health Care targets		Objective 1.2 Promote good governance, management and administrative accountability in PHC		Strengthen multi-sectoral collaboration for Primary Health Care		Conduct semi- annual stakeholders forum in the 47 counties															0	0	0	0	0								0	0	0	0	0	0
																																								0	-2087350676
								Development of essential Training Package for PHC	Budget Assumptions	Inputs/Line Items	Cost Category Grouping	Cost Category 1	Cost Category 2	QTY/No. of input required	Duration days	No. of Meetings	Cost per Unit of input	Total cost
	Human Resource for Health: Strategic Direction 2: Build a strong workforce for health services at all PHC levels	Human Resource for Health: Strategic Direction 2: Build a strong workforce for health services at all PHC levels	Objective 2.1: Build capacity of health work force to provide quality, efficient and effective service delivery at all PHC levels	Objective 2.1: Build capacity of health work force to provide quality, efficient and effective service delivery at all PHC levels	Work with HRH on a result based framework for PHC services	Work with HRH on a result based framework for PHC services	Development of essential Training Package for PHC		Hold a workshop to develop Essential training package for Health: 5 day workshop; 20 pax at national level,5 MoH Partners and 5 facilitators: conference pckga,transport reimburse, airtime, DSA, training materials									11371000																					0
	Human Resource for Health: Strategic Direction 2: Build a strong workforce for health services at all PHC levels		Objective 2.1: Build capacity of health work force to provide quality, efficient and effective service delivery at all PHC levels		Work with HRH on a result based framework for PHC services		Development of essential Training Package for PHC			Conference Package-National	Meeting/Workshop	Planning, Monitoring and Oversight Cost	(iv)Annual planning and forecasting – appropriate mechanism for planning and budgeting.	30	5	3	3500	1575000		National		1575000	1647450	1.72323e+06	1.8025e+06	1.88542e+06		1						1575000	0	0	0	0	1575000
	Human Resource for Health: Strategic Direction 2: Build a strong workforce for health services at all PHC levels		Objective 2.1: Build capacity of health work force to provide quality, efficient and effective service delivery at all PHC levels		Work with HRH on a result based framework for PHC services		Development of essential Training Package for PHC			DSA-City Level	Meeting/Workshop	Planning, Monitoring and Oversight Cost	(iv)Annual planning and forecasting – appropriate mechanism for planning and budgeting.	30	6	3	14500	7830000		National		7830000	8190180	8.56693e+06	8.96101e+06	9.37321e+06		1						7830000	0	0	0	0	7830000
	Human Resource for Health: Strategic Direction 2: Build a strong workforce for health services at all PHC levels		Objective 2.1: Build capacity of health work force to provide quality, efficient and effective service delivery at all PHC levels		Work with HRH on a result based framework for PHC services		Development of essential Training Package for PHC			Transport Reimburse-National	Meeting/Workshop	Planning, Monitoring and Oversight Cost	(iv)Annual planning and forecasting – appropriate mechanism for planning and budgeting.	30	2	3	2000	360000		National		360000	376560	393882	412000	430952		1						360000	0	0	0	0	360000
	Human Resource for Health: Strategic Direction 2: Build a strong workforce for health services at all PHC levels		Objective 2.1: Build capacity of health work force to provide quality, efficient and effective service delivery at all PHC levels		Work with HRH on a result based framework for PHC services		Development of essential Training Package for PHC			Airtime for coordination	Meeting/Workshop	Planning, Monitoring and Oversight Cost	(iv)Annual planning and forecasting – appropriate mechanism for planning and budgeting.	1	1	3	2000	6000		National		6000	6276	6564.7	6866.67	7182.54		1						6000	0	0	0	0	6000
	Human Resource for Health: Strategic Direction 2: Build a strong workforce for health services at all PHC levels		Objective 2.1: Build capacity of health work force to provide quality, efficient and effective service delivery at all PHC levels		Work with HRH on a result based framework for PHC services		Development of essential Training Package for PHC			Consultant- Local	Meeting/Workshop	Planning, Monitoring and Oversight Cost	(iv)Annual planning and forecasting – appropriate mechanism for planning and budgeting.	1	40	1	40000	1600000		National		1600000	1673600	1.75059e+06	1.83111e+06	1.91534e+06		1						1600000	0	0	0	0	1600000
	Human Resource for Health: Strategic Direction 2: Build a strong workforce for health services at all PHC levels		Objective 2.1: Build capacity of health work force to provide quality, efficient and effective service delivery at all PHC levels		Work with HRH on a result based framework for PHC services		Develop result-based framework for HRH for PHC services	Develop result-based framework for HRH for PHC services																				x
	Human Resource for Health: Strategic Direction 2: Build a strong workforce for health services at all PHC levels		Objective 2.1: Build capacity of health work force to provide quality, efficient and effective service delivery at all PHC levels		Work with HRH on a result based framework for PHC services		Develop result-based framework for HRH for PHC services		Hold 3 meetings for the technical committee of 15 pple for preliminary discussions, tools development and planning throughout the process. Cost: Airtime for coordination, Data bundles,	Refreshments	Meeting/Workshop	Planning, Monitoring and Oversight Cost	(iv)Annual planning and forecasting – appropriate mechanism for planning and budgeting.	15	1	3	1500	67500		National		67500	70605	73852.8	77250.1	80803.6		1						67500	0	0	0	0	67500
	Human Resource for Health: Strategic Direction 2: Build a strong workforce for health services at all PHC levels		Objective 2.1: Build capacity of health work force to provide quality, efficient and effective service delivery at all PHC levels		Work with HRH on a result based framework for PHC services		Develop result-based framework for HRH for PHC services			Airtime for coordination	Meeting/Workshop	Planning, Monitoring and Oversight Cost	(iv)Annual planning and forecasting – appropriate mechanism for planning and budgeting.	1	1	3	2000	6000		National		6000	6276	6564.7	6866.67	7182.54		1						6000	0	0	0	0	6000
	Human Resource for Health: Strategic Direction 2: Build a strong workforce for health services at all PHC levels		Objective 2.1: Build capacity of health work force to provide quality, efficient and effective service delivery at all PHC levels		Work with HRH on a result based framework for PHC services		Develop result-based framework for HRH for PHC services													National														0	0	0	0	0	0
	Human Resource for Health: Strategic Direction 2: Build a strong workforce for health services at all PHC levels		Objective 2.1: Build capacity of health work force to provide quality, efficient and effective service delivery at all PHC levels		Work with HRH on a result based framework for PHC services		Develop result-based framework for HRH for PHC services		Hold 1 technical writing (development) workshop for 5 days. The cost will include 10 county representatives, 15 national (MoH), 2 CoG representatives, 5 selected partners and 1 T.A (Total of 32 pax).	Conference Package-National	Meeting/Workshop	Planning, Monitoring and Oversight Cost	(iv)Annual planning and forecasting – appropriate mechanism for planning and budgeting.	32	5	1	3500	560000		National		560000	585760	612705	640889	670370		1						560000	0	0	0	0	560000
	Human Resource for Health: Strategic Direction 2: Build a strong workforce for health services at all PHC levels		Objective 2.1: Build capacity of health work force to provide quality, efficient and effective service delivery at all PHC levels		Work with HRH on a result based framework for PHC services		Develop result-based framework for HRH for PHC services			Transport Reimburse-National	Meeting/Workshop	Planning, Monitoring and Oversight Cost	(iv)Annual planning and forecasting – appropriate mechanism for planning and budgeting.	32	2	1	2000	128000		National		128000	133888	140047	146489	153227		1						128000	0	0	0	0	128000
	Human Resource for Health: Strategic Direction 2: Build a strong workforce for health services at all PHC levels		Objective 2.1: Build capacity of health work force to provide quality, efficient and effective service delivery at all PHC levels		Work with HRH on a result based framework for PHC services		Develop result-based framework for HRH for PHC services			DSA-City Level	Meeting/Workshop	Planning, Monitoring and Oversight Cost	(iv)Annual planning and forecasting – appropriate mechanism for planning and budgeting.	32	6	1	14500	2784000		National		2784000	2912064	3.04602e+06	3.18614e+06	3.3327e+06		1						2784000	0	0	0	0	2784000
	Human Resource for Health: Strategic Direction 2: Build a strong workforce for health services at all PHC levels		Objective 2.1: Build capacity of health work force to provide quality, efficient and effective service delivery at all PHC levels		Work with HRH on a result based framework for PHC services		Develop result-based framework for HRH for PHC services			Airtime for coordination	Meeting/Workshop	Planning, Monitoring and Oversight Cost	(iv)Annual planning and forecasting – appropriate mechanism for planning and budgeting.	1	1	1	2000	2000		National		2000	2092	2188.23	2288.89	2394.18		1						2000	0	0	0	0	2000
																																		0	0	0	0	0	0
	Human Resource for Health: Strategic Direction 2: Build a strong workforce for health services at all PHC levels		Objective 2.1: Build capacity of health work force to provide quality, efficient and effective service delivery at all PHC levels		Work with HRH on a result based framework for PHC services		Develop result-based framework for HRH for PHC services																											0	0	0	0	0	0
	Human Resource for Health: Strategic Direction 2: Build a strong workforce for health services at all PHC levels		Objective 2.1: Build capacity of health work force to provide quality, efficient and effective service delivery at all PHC levels		Work with HRH on a result based framework for PHC services		Develop result-based framework for HRH for PHC services		Hold 1 draft document review and validation meeting for 5 days. The meeting will include 25 county representatives, 20 national (MoH), 2 CoG representatives, 5 selected partners and 1 T.A (Total of 52 pax).																									0	0	0	0	0	0
	Human Resource for Health: Strategic Direction 2: Build a strong workforce for health services at all PHC levels		Objective 2.1: Build capacity of health work force to provide quality, efficient and effective service delivery at all PHC levels		Work with HRH on a result based framework for PHC services		Develop result-based framework for HRH for PHC services			Conference Package-National	Meeting/Workshop	Planning, Monitoring and Oversight Cost	(iv)Annual planning and forecasting – appropriate mechanism for planning and budgeting.	52	5	1	3500	910000		National		910000	951860	995646	1.04145e+06	1.08935e+06		1						910000	0	0	0	0	910000
	Human Resource for Health: Strategic Direction 2: Build a strong workforce for health services at all PHC levels		Objective 2.1: Build capacity of health work force to provide quality, efficient and effective service delivery at all PHC levels		Work with HRH on a result based framework for PHC services		Develop result-based framework for HRH for PHC services			Transport Reimburse-National	Meeting/Workshop	Planning, Monitoring and Oversight Cost	(iv)Annual planning and forecasting – appropriate mechanism for planning and budgeting.	52	2	1	2000	208000		National		208000	217568	227576	238045	248995		1						208000	0	0	0	0	208000
	Human Resource for Health: Strategic Direction 2: Build a strong workforce for health services at all PHC levels		Objective 2.1: Build capacity of health work force to provide quality, efficient and effective service delivery at all PHC levels		Work with HRH on a result based framework for PHC services		Develop result-based framework for HRH for PHC services			DSA-City Level	Meeting/Workshop	Planning, Monitoring and Oversight Cost	(iv)Annual planning and forecasting – appropriate mechanism for planning and budgeting.	52	6	1	14500	4524000		National		4524000	4732104	4.94978e+06	5.17747e+06	5.41563e+06		1						4524000	0	0	0	0	4524000
	Human Resource for Health: Strategic Direction 2: Build a strong workforce for health services at all PHC levels		Objective 2.1: Build capacity of health work force to provide quality, efficient and effective service delivery at all PHC levels		Work with HRH on a result based framework for PHC services		Develop result-based framework for HRH for PHC services			Airtime for coordination	Meeting/Workshop	Planning, Monitoring and Oversight Cost	(iv)Annual planning and forecasting – appropriate mechanism for planning and budgeting.	1	1	1	2000	2000		National		2000	2092	2188.23	2288.89	2394.18		1						2000	0	0	0	0	2000
	Human Resource for Health: Strategic Direction 2: Build a strong workforce for health services at all PHC levels		Objective 2.1: Build capacity of health work force to provide quality, efficient and effective service delivery at all PHC levels		Work with HRH on a result based framework for PHC services		Develop result-based framework for HRH for PHC services											0																0	0	0	0	0	0
	Human Resource for Health: Strategic Direction 2: Build a strong workforce for health services at all PHC levels		Objective 2.1: Build capacity of health work force to provide quality, efficient and effective service delivery at all PHC levels		Work with HRH on a result based framework for PHC services		Develop result-based framework for HRH for PHC services		TA for 40 days	Consultant- Local	Consultancy	Personal cost	(i)Human resources for health for multi-disciplinary teams.	1	40	1	40000	1600000		National		1600000	1673600	1.75059e+06	1.83111e+06	1.91534e+06		1						1600000	0	0	0	0	1600000
	Human Resource for Health: Strategic Direction 2: Build a strong workforce for health services at all PHC levels		Objective 2.1: Build capacity of health work force to provide quality, efficient and effective service delivery at all PHC levels		Work with HRH on a result based framework for PHC services		Develop result-based framework for HRH for PHC services													National														0	0	0	0	0	0
	Human Resource for Health: Strategic Direction 2: Build a strong workforce for health services at all PHC levels		Objective 2.1: Build capacity of health work force to provide quality, efficient and effective service delivery at all PHC levels		Work with HRH on a result based framework for PHC services		Develop result-based framework for HRH for PHC services		Hold one day virtual validation meeting for county health forums, COG, MOH, Partners and Training institutions. This meeting will need airtime allowance to one organizer at the MoH:	Airtime for coordination	Monitoring and Evaluation	Planning, Monitoring and Oversight Cost	(vii)Monitoring and Evaluation	1	1	1	2000	2000		National		2000	2092	2188.23	2288.89	2394.18		1						2000	0	0	0	0	2000
	Human Resource for Health: Strategic Direction 2: Build a strong workforce for health services at all PHC levels		Objective 2.1: Build capacity of health work force to provide quality, efficient and effective service delivery at all PHC levels		Work with HRH on a result based framework for PHC services		Develop result-based framework for HRH for PHC services			Airtime for Internet data	Monitoring and Evaluation	Planning, Monitoring and Oversight Cost	(vii)Monitoring and Evaluation	1	1	1	1000	1000		National		1000	1046	1094.12	1144.45	1197.09		1						1000	0	0	0	0	1000
	Human Resource for Health: Strategic Direction 2: Build a strong workforce for health services at all PHC levels		Objective 2.1: Build capacity of health work force to provide quality, efficient and effective service delivery at all PHC levels		Work with HRH on a result based framework for PHC services		Develop result-based framework for HRH for PHC services													National															0	0	0	0	0
	Human Resource for Health: Strategic Direction 2: Build a strong workforce for health services at all PHC levels		Objective 2.1: Build capacity of health work force to provide quality, efficient and effective service delivery at all PHC levels		Work with HRH on a result based framework for PHC services		Develop result-based framework for HRH for PHC services		Hold 1 day dissemination meetings per clusters (according to the regional blocs):33pxs per cluster (3 National & 30 from counties). Required costs include conference, transport allowances, DSA (National staff-3), flight costs (3 National reps to North rift, Nyanza, Msa and North Eastern clusters) and road transport (Fuel, Driver DSA) . Flights for county officials from Mandera, Wajir, Lamu, Garis…	Conference Package-County	Sensitization	Capacity Building	(v)Capacity building.	33	1	9	2500	742500		National		742500	776655	812381	849751	888839		1						742500	0	0	0	0	742500
	Human Resource for Health: Strategic Direction 2: Build a strong workforce for health services at all PHC levels		Objective 2.1: Build capacity of health work force to provide quality, efficient and effective service delivery at all PHC levels		Work with HRH on a result based framework for PHC services		Develop result-based framework for HRH for PHC services			DSA	Sensitization	Capacity Building	(v)Capacity building.	3	2	9	10500	567000		National		567000	593082	620364	648901	678750		1						567000	0	0	0	0	567000
	Human Resource for Health: Strategic Direction 2: Build a strong workforce for health services at all PHC levels		Objective 2.1: Build capacity of health work force to provide quality, efficient and effective service delivery at all PHC levels		Work with HRH on a result based framework for PHC services		Develop result-based framework for HRH for PHC services			Transport Reimburse-County	Sensitization	Capacity Building	(v)Capacity building.	30	2	9	1000	540000		National		540000	564840	590823	618000	646429		1						540000	0	0	0	0	540000
	Human Resource for Health: Strategic Direction 2: Build a strong workforce for health services at all PHC levels		Objective 2.1: Build capacity of health work force to provide quality, efficient and effective service delivery at all PHC levels		Work with HRH on a result based framework for PHC services		Develop result-based framework for HRH for PHC services			Airtime for coordination	Sensitization	Capacity Building	(v)Capacity building.	1	1	9	2000	18000		National		18000	18828	19694.1	20600	21547.6		1						18000	0	0	0	0	18000
	Human Resource for Health: Strategic Direction 2: Build a strong workforce for health services at all PHC levels		Objective 2.1: Build capacity of health work force to provide quality, efficient and effective service delivery at all PHC levels		Work with HRH on a result based framework for PHC services		Develop result-based framework for HRH for PHC services			Flight-Local	Sensitization	Capacity Building	(v)Capacity building.	3	1	3	20000	180000		National		180000	188280	196941	206000	215476		1						180000	0	0	0	0	180000
	Human Resource for Health: Strategic Direction 2: Build a strong workforce for health services at all PHC levels		Objective 2.1: Build capacity of health work force to provide quality, efficient and effective service delivery at all PHC levels		Work with HRH on a result based framework for PHC services		Develop result-based framework for HRH for PHC services			Fuel	Sensitization	Capacity Building	(v)Capacity building.	200	2	9	32	115200		National		115200	120499	126042	131840	137905		1						115200	0	0	0	0	115200
	Human Resource for Health: Strategic Direction 2: Build a strong workforce for health services at all PHC levels		Objective 2.1: Build capacity of health work force to provide quality, efficient and effective service delivery at all PHC levels		Work with HRH on a result based framework for PHC services		Develop result-based framework for HRH for PHC services			DSA-Driver city level	Sensitization	Capacity Building	(v)Capacity building.	1	2	9	4200	75600		National		75600	79077.6	82715.2	86520.1	90500		1						75600	0	0	0	0	75600
	Human Resource for Health: Strategic Direction 2: Build a strong workforce for health services at all PHC levels		Objective 2.1: Build capacity of health work force to provide quality, efficient and effective service delivery at all PHC levels		Work with HRH on a result based framework for PHC services		Develop result-based framework for HRH for PHC services			Flight-Local	Sensitization	Capacity Building	(v)Capacity building.	3	1	5	20000	300000		National		300000	313800	328235	343334	359127		1						300000	0	0	0	0	300000
									Budget Assumptions	Inputs/Line Items	Cost Category Grouping	Cost Category 1	Cost Category 2	QTY/No. of input required	Duration days	No. of Meetings	Cost per Unit of input	Total cost
	Human Resource for Health: Strategic Direction 2: Build a strong workforce for health services at all PHC levels		Objective 2.1: Build capacity of health work force to provide quality, efficient and effective service delivery at all PHC levels		Use tools e.g. the WISN - Work Load Indicators of staffing Needs “full time equivalent” tool to assess the staff needs and staffing levels per facility	Use tools e.g. the WISN - Work Load Indicators of staffing Needs “full time equivalent” tool to assess the staff needs and staffing levels per facility	Create the posts of the required health care workers	Create the posts of the required health care workers										31464500										x
	Human Resource for Health: Strategic Direction 2: Build a strong workforce for health services at all PHC levels		Objective 2.1: Build capacity of health work force to provide quality, efficient and effective service delivery at all PHC levels		Use tools e.g. the WISN - Work Load Indicators of staffing Needs “full time equivalent” tool to assess the staff needs and staffing levels per facility		Create the posts of the required health care workers		Training of WISN (Workload Indicator Staffing Needs) TOTs: a 5 day workshop; 30 pax (27 national level-to cover all the 9 clusters & 3 trainers), conference package,transport reimburse, airtime, DSA, training materials	Conference Package-National	Training	Capacity Building	(v)Capacity building.	30	5	1	3500	525000		Both National and County		525000	549150	574411	600834	628472		1						525000	0	0	0	0	525000
	Human Resource for Health: Strategic Direction 2: Build a strong workforce for health services at all PHC levels		Objective 2.1: Build capacity of health work force to provide quality, efficient and effective service delivery at all PHC levels		Use tools e.g. the WISN - Work Load Indicators of staffing Needs “full time equivalent” tool to assess the staff needs and staffing levels per facility		Create the posts of the required health care workers			DSA	Training	Capacity Building	(v)Capacity building.	30	6	1	10500	1890000		Both National and County		1890000	1976940	2.06788e+06	2.163e+06	2.2625e+06		1						1890000	0	0	0	0	1890000
	Human Resource for Health: Strategic Direction 2: Build a strong workforce for health services at all PHC levels		Objective 2.1: Build capacity of health work force to provide quality, efficient and effective service delivery at all PHC levels		Use tools e.g. the WISN - Work Load Indicators of staffing Needs “full time equivalent” tool to assess the staff needs and staffing levels per facility		Create the posts of the required health care workers			Transport Reimburse-National	Training	Capacity Building	(v)Capacity building.	30	2	1	2000	120000		Both National and County		120000	125520	131294	137333	143651		1						120000	0	0	0	0	120000
	Human Resource for Health: Strategic Direction 2: Build a strong workforce for health services at all PHC levels		Objective 2.1: Build capacity of health work force to provide quality, efficient and effective service delivery at all PHC levels		Use tools e.g. the WISN - Work Load Indicators of staffing Needs “full time equivalent” tool to assess the staff needs and staffing levels per facility		Create the posts of the required health care workers			Airtime for coordination	Training	Capacity Building	(v)Capacity building.	1	1	1	2000	2000		Both National and County		2000	2092	2188.23	2288.89	2394.18		1						2000	0	0	0	0	2000
	Human Resource for Health: Strategic Direction 2: Build a strong workforce for health services at all PHC levels		Objective 2.1: Build capacity of health work force to provide quality, efficient and effective service delivery at all PHC levels		Use tools e.g. the WISN - Work Load Indicators of staffing Needs “full time equivalent” tool to assess the staff needs and staffing levels per facility		Create the posts of the required health care workers			Training Materials	Training	Capacity Building	(v)Capacity building.	30	1	1	500	15000		Both National and County		15000	15690	16411.7	17166.7	17956.3		1						15000	0	0	0	0	15000
	Human Resource for Health: Strategic Direction 2: Build a strong workforce for health services at all PHC levels		Objective 2.1: Build capacity of health work force to provide quality, efficient and effective service delivery at all PHC levels		Use tools e.g. the WISN - Work Load Indicators of staffing Needs “full time equivalent” tool to assess the staff needs and staffing levels per facility		Create the posts of the required health care workers																											0	0	0	0	0	0
	Human Resource for Health: Strategic Direction 2: Build a strong workforce for health services at all PHC levels		Objective 2.1: Build capacity of health work force to provide quality, efficient and effective service delivery at all PHC levels		Use tools e.g. the WISN - Work Load Indicators of staffing Needs “full time equivalent” tool to assess the staff needs and staffing levels per facility		Create the posts of the required health care workers																											0	0	0	0	0	0
	Human Resource for Health: Strategic Direction 2: Build a strong workforce for health services at all PHC levels		Objective 2.1: Build capacity of health work force to provide quality, efficient and effective service delivery at all PHC levels		Use tools e.g. the WISN - Work Load Indicators of staffing Needs “full time equivalent” tool to assess the staff needs and staffing levels per facility		Create the posts of the required health care workers		Conduct WISN assessment (60days) per cluster: DSA, transport,airtime, laptops, data bundle, USB backup	DSA	Capacity Building	Capacity Building	(v)Capacity building.	3	60	9	10500	17010000		Both National and County		17010000	17792460	1.86109e+07	1.9467e+07	2.03625e+07		1						17010000	0	0	0	0	17010000
	Human Resource for Health: Strategic Direction 2: Build a strong workforce for health services at all PHC levels		Objective 2.1: Build capacity of health work force to provide quality, efficient and effective service delivery at all PHC levels		Use tools e.g. the WISN - Work Load Indicators of staffing Needs “full time equivalent” tool to assess the staff needs and staffing levels per facility		Create the posts of the required health care workers			Laptop	Capacity Building	Capacity Building	(v)Capacity building.	1	1	9	80000	720000		Both National and County		720000	753120	787764	824001	861905		1						720000	0	0	0	0	720000
	Human Resource for Health: Strategic Direction 2: Build a strong workforce for health services at all PHC levels		Objective 2.1: Build capacity of health work force to provide quality, efficient and effective service delivery at all PHC levels		Use tools e.g. the WISN - Work Load Indicators of staffing Needs “full time equivalent” tool to assess the staff needs and staffing levels per facility		Create the posts of the required health care workers			Airtime for coordination	Capacity Building	Capacity Building	(v)Capacity building.	1	1	9	2000	18000		Both National and County		18000	18828	19694.1	20600	21547.6		1						18000	0	0	0	0	18000
	Human Resource for Health: Strategic Direction 2: Build a strong workforce for health services at all PHC levels		Objective 2.1: Build capacity of health work force to provide quality, efficient and effective service delivery at all PHC levels		Use tools e.g. the WISN - Work Load Indicators of staffing Needs “full time equivalent” tool to assess the staff needs and staffing levels per facility		Create the posts of the required health care workers			Airtime for Internet data	Capacity Building	Capacity Building	(v)Capacity building.	3	1	9	1000	27000		Both National and County		27000	28242	29541.1	30900	32321.4		1						27000	0	0	0	0	27000
	Human Resource for Health: Strategic Direction 2: Build a strong workforce for health services at all PHC levels		Objective 2.1: Build capacity of health work force to provide quality, efficient and effective service delivery at all PHC levels		Use tools e.g. the WISN - Work Load Indicators of staffing Needs “full time equivalent” tool to assess the staff needs and staffing levels per facility		Create the posts of the required health care workers			USB Disk	Capacity Building	Capacity Building	(v)Capacity building.	1	1	9	1500	13500		Both National and County		13500	14121	14770.6	15450	16160.7		1						13500	0	0	0	0	13500
	Human Resource for Health: Strategic Direction 2: Build a strong workforce for health services at all PHC levels		Objective 2.1: Build capacity of health work force to provide quality, efficient and effective service delivery at all PHC levels		Use tools e.g. the WISN - Work Load Indicators of staffing Needs “full time equivalent” tool to assess the staff needs and staffing levels per facility		Create the posts of the required health care workers			Fuel	Capacity Building	Capacity Building	(v)Capacity building.	200	60	9	32	3456000		Both National and County		3456000	3614976	3.78126e+06	3.9552e+06	4.13714e+06		1						3456000	0	0	0	0	3456000
	Human Resource for Health: Strategic Direction 2: Build a strong workforce for health services at all PHC levels		Objective 2.1: Build capacity of health work force to provide quality, efficient and effective service delivery at all PHC levels		Use tools e.g. the WISN - Work Load Indicators of staffing Needs “full time equivalent” tool to assess the staff needs and staffing levels per facility		Create the posts of the required health care workers			Driver DSA	Capacity Building	Capacity Building	(v)Capacity building.	1	60	9	4900	2646000		Both National and County		2646000	2767716	2.89503e+06	3.0282e+06	3.1675e+06		1						2646000	0	0	0	0	2646000
	Human Resource for Health: Strategic Direction 2: Build a strong workforce for health services at all PHC levels		Objective 2.1: Build capacity of health work force to provide quality, efficient and effective service delivery at all PHC levels		Use tools e.g. the WISN - Work Load Indicators of staffing Needs “full time equivalent” tool to assess the staff needs and staffing levels per facility		Create the posts of the required health care workers																											0	0	0	0	0	0
	Human Resource for Health: Strategic Direction 2: Build a strong workforce for health services at all PHC levels		Objective 2.1: Build capacity of health work force to provide quality, efficient and effective service delivery at all PHC levels		Use tools e.g. the WISN - Work Load Indicators of staffing Needs “full time equivalent” tool to assess the staff needs and staffing levels per facility		Create the posts of the required health care workers		5 day residential report writing workshop: 40 pax, Regional block reps and national	Conference Package-National	Meeting/Workshop	Planning, Monitoring and Oversight Cost	(iv)Annual planning and forecasting – appropriate mechanism for planning and budgeting.	40	5	1	3500	700000		Both National and County		700000	732200	765881	801112	837963		1						700000	0	0	0	0	700000
	Human Resource for Health: Strategic Direction 2: Build a strong workforce for health services at all PHC levels		Objective 2.1: Build capacity of health work force to provide quality, efficient and effective service delivery at all PHC levels		Use tools e.g. the WISN - Work Load Indicators of staffing Needs “full time equivalent” tool to assess the staff needs and staffing levels per facility		Create the posts of the required health care workers			DSA-City Level	Meeting/Workshop	Planning, Monitoring and Oversight Cost	(iv)Annual planning and forecasting – appropriate mechanism for planning and budgeting.	40	6	1	14500	3480000		Both National and County		3480000	3640080	3.80752e+06	3.98267e+06	4.16587e+06		1						3480000	0	0	0	0	3480000
	Human Resource for Health: Strategic Direction 2: Build a strong workforce for health services at all PHC levels		Objective 2.1: Build capacity of health work force to provide quality, efficient and effective service delivery at all PHC levels		Use tools e.g. the WISN - Work Load Indicators of staffing Needs “full time equivalent” tool to assess the staff needs and staffing levels per facility		Create the posts of the required health care workers			Transport Reimburse-National	Meeting/Workshop	Planning, Monitoring and Oversight Cost	(iv)Annual planning and forecasting – appropriate mechanism for planning and budgeting.	40	2	1	2000	160000		Both National and County		160000	167360	175059	183111	191534		1						160000	0	0	0	0	160000
	Human Resource for Health: Strategic Direction 2: Build a strong workforce for health services at all PHC levels		Objective 2.1: Build capacity of health work force to provide quality, efficient and effective service delivery at all PHC levels		Use tools e.g. the WISN - Work Load Indicators of staffing Needs “full time equivalent” tool to assess the staff needs and staffing levels per facility		Create the posts of the required health care workers			Airtime for coordination	Meeting/Workshop	Planning, Monitoring and Oversight Cost	(iv)Annual planning and forecasting – appropriate mechanism for planning and budgeting.	40	1	1	2000	80000		Both National and County		80000	83680	87529.3	91555.6	95767.2		1						80000	0	0	0	0	80000
	Human Resource for Health: Strategic Direction 2: Build a strong workforce for health services at all PHC levels		Objective 2.1: Build capacity of health work force to provide quality, efficient and effective service delivery at all PHC levels		Use tools e.g. the WISN - Work Load Indicators of staffing Needs “full time equivalent” tool to assess the staff needs and staffing levels per facility		Create the posts of the required health care workers													Both National and County														0	0	0	0	0	0
	Human Resource for Health: Strategic Direction 2: Build a strong workforce for health services at all PHC levels		Objective 2.1: Build capacity of health work force to provide quality, efficient and effective service delivery at all PHC levels		Use tools e.g. the WISN - Work Load Indicators of staffing Needs “full time equivalent” tool to assess the staff needs and staffing levels per facility		Create the posts of the required health care workers		Dissemination of the report:1 day workshop pax 30,DSA,Transport,Conference package,Airtime	Conference Package-National	Meeting/Workshop	Planning, Monitoring and Oversight Cost	(iv)Annual planning and forecasting – appropriate mechanism for planning and budgeting.	30	1	1	3500	105000		Both National and County		105000	109830	114882	120167	125694		1						105000	0	0	0	0	105000
	Human Resource for Health: Strategic Direction 2: Build a strong workforce for health services at all PHC levels		Objective 2.1: Build capacity of health work force to provide quality, efficient and effective service delivery at all PHC levels		Use tools e.g. the WISN - Work Load Indicators of staffing Needs “full time equivalent” tool to assess the staff needs and staffing levels per facility		Create the posts of the required health care workers			DSA-City Level	Meeting/Workshop	Planning, Monitoring and Oversight Cost	(iv)Annual planning and forecasting – appropriate mechanism for planning and budgeting.	30	1	1	14500	435000		Both National and County		435000	455010	475940	497834	520734		1						435000	0	0	0	0	435000
	Human Resource for Health: Strategic Direction 2: Build a strong workforce for health services at all PHC levels		Objective 2.1: Build capacity of health work force to provide quality, efficient and effective service delivery at all PHC levels		Use tools e.g. the WISN - Work Load Indicators of staffing Needs “full time equivalent” tool to assess the staff needs and staffing levels per facility		Create the posts of the required health care workers			Transport Reimburse-National	Meeting/Workshop	Planning, Monitoring and Oversight Cost	(iv)Annual planning and forecasting – appropriate mechanism for planning and budgeting.	30	1	1	2000	60000		Both National and County		60000	62760	65647	68666.7	71825.4		1						60000	0	0	0	0	60000
	Human Resource for Health: Strategic Direction 2: Build a strong workforce for health services at all PHC levels		Objective 2.1: Build capacity of health work force to provide quality, efficient and effective service delivery at all PHC levels		Use tools e.g. the WISN - Work Load Indicators of staffing Needs “full time equivalent” tool to assess the staff needs and staffing levels per facility		Create the posts of the required health care workers			Airtime for coordination	Meeting/Workshop	Planning, Monitoring and Oversight Cost	(iv)Annual planning and forecasting – appropriate mechanism for planning and budgeting.	1	1	1	2000	2000		Both National and County		2000	2092	2188.23	2288.89	2394.18		1						2000	0	0	0	0	2000
	Human Resource for Health: Strategic Direction 2: Build a strong workforce for health services at all PHC levels		Objective 2.1: Build capacity of health work force to provide quality, efficient and effective service delivery at all PHC levels		Use tools e.g. the WISN - Work Load Indicators of staffing Needs “full time equivalent” tool to assess the staff needs and staffing levels per facility		Create the posts of the required health care workers																											0	0	0	0	0	0
								Identify HRH gaps – conduct a HRH gap analysis	Budget Assumptions	Inputs/Line Items	Cost Category Grouping	Cost Category 1	Cost Category 2	QTY/No. of input required	Duration days	No. of Meetings	Cost per Unit of input	Total cost
	Human Resource for Health: Strategic Direction 2: Build a strong workforce for health services at all PHC levels		Objective 2.1: Build capacity of health work force to provide quality, efficient and effective service delivery at all PHC levels		Hire and deploy adequate health workforce in all PHC levels in line with the existing norms and standards	Hire and deploy adequate health workforce in all PHC levels in line with the existing norms and standards	Identify HRH gaps – conduct a HRH gap analysis											2394500										x
	Human Resource for Health: Strategic Direction 2: Build a strong workforce for health services at all PHC levels		Objective 2.1: Build capacity of health work force to provide quality, efficient and effective service delivery at all PHC levels		Hire and deploy adequate health workforce in all PHC levels in line with the existing norms and standards		Identify HRH gaps – conduct a HRH gap analysis		Conduct 3 days gap analysis for Identification of HRH gaps using the WISN assesment done 20 Pax(TWG) :DSA,Transport,airtime,conference package	Conference Package-National	Meeting/Workshop	Planning, Monitoring and Oversight Cost	(iv)Annual planning and forecasting – appropriate mechanism for planning and budgeting.	20	3	1	3500	210000		Both National and County		210000	219660	229764	240334	251389		1						210000	0	0	0	0	210000
	Human Resource for Health: Strategic Direction 2: Build a strong workforce for health services at all PHC levels		Objective 2.1: Build capacity of health work force to provide quality, efficient and effective service delivery at all PHC levels		Hire and deploy adequate health workforce in all PHC levels in line with the existing norms and standards		Identify HRH gaps – conduct a HRH gap analysis			DSA-City Level	Meeting/Workshop	Planning, Monitoring and Oversight Cost	(iv)Annual planning and forecasting – appropriate mechanism for planning and budgeting.	20	4	1	14500	1160000		Both National and County		1160000	1213360	1.26917e+06	1.32756e+06	1.38862e+06		1						1160000	0	0	0	0	1160000
	Human Resource for Health: Strategic Direction 2: Build a strong workforce for health services at all PHC levels		Objective 2.1: Build capacity of health work force to provide quality, efficient and effective service delivery at all PHC levels		Hire and deploy adequate health workforce in all PHC levels in line with the existing norms and standards		Identify HRH gaps – conduct a HRH gap analysis			Transport Reimburse-National	Meeting/Workshop	Planning, Monitoring and Oversight Cost	(iv)Annual planning and forecasting – appropriate mechanism for planning and budgeting.	20	2	1	2000	80000		Both National and County		80000	83680	87529.3	91555.6	95767.2		1						80000	0	0	0	0	80000
	Human Resource for Health: Strategic Direction 2: Build a strong workforce for health services at all PHC levels		Objective 2.1: Build capacity of health work force to provide quality, efficient and effective service delivery at all PHC levels		Hire and deploy adequate health workforce in all PHC levels in line with the existing norms and standards		Identify HRH gaps – conduct a HRH gap analysis			Airtime for coordination	Meeting/Workshop	Planning, Monitoring and Oversight Cost	(iv)Annual planning and forecasting – appropriate mechanism for planning and budgeting.	1	1	1	2000	2000		Both National and County		2000	2092	2188.23	2288.89	2394.18		1						2000	0	0	0	0	2000
	Human Resource for Health: Strategic Direction 2: Build a strong workforce for health services at all PHC levels		Objective 2.1: Build capacity of health work force to provide quality, efficient and effective service delivery at all PHC levels		Hire and deploy adequate health workforce in all PHC levels in line with the existing norms and standards		Identify HRH gaps – conduct a HRH gap analysis																					1						0	0	0	0	0	0
	Human Resource for Health: Strategic Direction 2: Build a strong workforce for health services at all PHC levels		Objective 2.1: Build capacity of health work force to provide quality, efficient and effective service delivery at all PHC levels		Hire and deploy adequate health workforce in all PHC levels in line with the existing norms and standards		Identify HRH gaps – conduct a HRH gap analysis		Conduct a 1 day meeting with the CoG on HRH gap analysis report presentation :33pax (20TWG, 8 Partner reps and 5 COG members);DSA,Transport,Airtime and conference	Conference Package-National	Sensitization	Capacity Building	(v)Capacity building.	33	1	1	3500	115500		Both National and County		115500	120813	126370	132183	138264		1						115500	0	0	0	0	115500
	Human Resource for Health: Strategic Direction 2: Build a strong workforce for health services at all PHC levels		Objective 2.1: Build capacity of health work force to provide quality, efficient and effective service delivery at all PHC levels		Hire and deploy adequate health workforce in all PHC levels in line with the existing norms and standards		Identify HRH gaps – conduct a HRH gap analysis			DSA-City Level	Sensitization	Capacity Building	(v)Capacity building.	25	2	1	14500	725000		Both National and County		725000	758350	793234	829723	867890		1						725000	0	0	0	0	725000
	Human Resource for Health: Strategic Direction 2: Build a strong workforce for health services at all PHC levels		Objective 2.1: Build capacity of health work force to provide quality, efficient and effective service delivery at all PHC levels		Hire and deploy adequate health workforce in all PHC levels in line with the existing norms and standards		Identify HRH gaps – conduct a HRH gap analysis			Transport Reimburse-National	Sensitization	Capacity Building	(v)Capacity building.	25	2	1	2000	100000		Both National and County		100000	104600	109412	114445	119709		1						100000	0	0	0	0	100000
	Human Resource for Health: Strategic Direction 2: Build a strong workforce for health services at all PHC levels		Objective 2.1: Build capacity of health work force to provide quality, efficient and effective service delivery at all PHC levels		Hire and deploy adequate health workforce in all PHC levels in line with the existing norms and standards		Identify HRH gaps – conduct a HRH gap analysis			Airtime for coordination	Sensitization	Capacity Building	(v)Capacity building.	1	1	1	2000	2000		Both National and County		2000	2092	2188.23	2288.89	2394.18		1						2000	0	0	0	0	2000
	Human Resource for Health: Strategic Direction 2: Build a strong workforce for health services at all PHC levels		Objective 2.1: Build capacity of health work force to provide quality, efficient and effective service delivery at all PHC levels		Hire and deploy adequate health workforce in all PHC levels in line with the existing norms and standards		Identify HRH gaps – conduct a HRH gap analysis																											0	0	0	0	0	0
								Develop county specific HRH management plans to address the gaps	Budget Assumptions	Inputs/Line Items	Cost Category Grouping	Cost Category 1	Cost Category 2	QTY/No. of input required	Duration days	No. of Meetings	Cost per Unit of input	Total cost
	Human Resource for Health: Strategic Direction 2: Build a strong workforce for health services at all PHC levels		Objective 2.1: Build capacity of health work force to provide quality, efficient and effective service delivery at all PHC levels		Hire and deploy adequate health workforce in all PHC levels in line with the existing norms and standards	Hire and deploy adequate health workforce in all PHC levels in line with the existing norms and standards	Develop county specific HRH management plans to address the gaps											3436500										x	x	x	x	x
	Human Resource for Health: Strategic Direction 2: Build a strong workforce for health services at all PHC levels		Objective 2.1: Build capacity of health work force to provide quality, efficient and effective service delivery at all PHC levels		Hire and deploy adequate health workforce in all PHC levels in line with the existing norms and standards		Develop county specific HRH management plans to address the gaps		Hire local TA to work with the COG HRH Secretariat to develop county specific management plans: TA (40days),COG-5,DSA,transport,Materials,airtime	Consultant- Local	Consultancy	Personal cost	(i)Human resources for health for multi-disciplinary teams.	1	40	1	40000	1600000		County		1600000	1673600	1.75059e+06	1.83111e+06	1.91534e+06		1	1	1	1	1		1600000	1673600	1.75059e+06	1.83111e+06	1.91534e+06	8.77064e+06
	Human Resource for Health: Strategic Direction 2: Build a strong workforce for health services at all PHC levels		Objective 2.1: Build capacity of health work force to provide quality, efficient and effective service delivery at all PHC levels		Hire and deploy adequate health workforce in all PHC levels in line with the existing norms and standards		Develop county specific HRH management plans to address the gaps			DSA-County Level	Meeting/Workshop	Planning, Monitoring and Oversight Cost	(iv)Annual planning and forecasting – appropriate mechanism for planning and budgeting.	5	5	4	10500	1050000		County		1050000	1098300	1.14882e+06	1.20167e+06	1.25694e+06		1	1	1	1	1		1050000	1098300	1.14882e+06	1.20167e+06	1.25694e+06	5.75573e+06
	Human Resource for Health: Strategic Direction 2: Build a strong workforce for health services at all PHC levels		Objective 2.1: Build capacity of health work force to provide quality, efficient and effective service delivery at all PHC levels		Hire and deploy adequate health workforce in all PHC levels in line with the existing norms and standards		Develop county specific HRH management plans to address the gaps			Transport Reimburse-County	Meeting/Workshop	Planning, Monitoring and Oversight Cost	(iv)Annual planning and forecasting – appropriate mechanism for planning and budgeting.	5	5	4	1000	100000		County		100000	104600	109412	114445	119709		1	1	1	1	1		100000	104600	109412	114445	119709	548165
	Human Resource for Health: Strategic Direction 2: Build a strong workforce for health services at all PHC levels		Objective 2.1: Build capacity of health work force to provide quality, efficient and effective service delivery at all PHC levels		Hire and deploy adequate health workforce in all PHC levels in line with the existing norms and standards		Develop county specific HRH management plans to address the gaps			Stationery	Meeting/Workshop	Planning, Monitoring and Oversight Cost	(iv)Annual planning and forecasting – appropriate mechanism for planning and budgeting.	5	1	1	500	2500		County		2500	2615	2735.29	2861.11	2992.72		1	1	1	1	1		2500	2615	2735.29	2861.11	2992.72	13704.1
	Human Resource for Health: Strategic Direction 2: Build a strong workforce for health services at all PHC levels		Objective 2.1: Build capacity of health work force to provide quality, efficient and effective service delivery at all PHC levels		Hire and deploy adequate health workforce in all PHC levels in line with the existing norms and standards		Develop county specific HRH management plans to address the gaps			Airtime for coordination	Meeting/Workshop	Planning, Monitoring and Oversight Cost	(iv)Annual planning and forecasting – appropriate mechanism for planning and budgeting.	1	1	1	2000	2000		County		2000	2092	2188.23	2288.89	2394.18		1	1	1	1	1		2000	2092	2188.23	2288.89	2394.18	10963.3
	Human Resource for Health: Strategic Direction 2: Build a strong workforce for health services at all PHC levels		Objective 2.1: Build capacity of health work force to provide quality, efficient and effective service delivery at all PHC levels		Hire and deploy adequate health workforce in all PHC levels in line with the existing norms and standards		Develop county specific HRH management plans to address the gaps			Conference Package	Meeting/Workshop	Planning, Monitoring and Oversight Cost	(iv)Annual planning and forecasting – appropriate mechanism for planning and budgeting.	8	5	1	3500	140000		County		140000	146440	153176	160222	167593		1	1	1	1	1		140000	146440	153176	160222	167593	767431
	Human Resource for Health: Strategic Direction 2: Build a strong workforce for health services at all PHC levels		Objective 2.1: Build capacity of health work force to provide quality, efficient and effective service delivery at all PHC levels		Hire and deploy adequate health workforce in all PHC levels in line with the existing norms and standards		Develop county specific HRH management plans to address the gaps													County														0	0	0	0	0	0
	Human Resource for Health: Strategic Direction 2: Build a strong workforce for health services at all PHC levels		Objective 2.1: Build capacity of health work force to provide quality, efficient and effective service delivery at all PHC levels		Hire and deploy adequate health workforce in all PHC levels in line with the existing norms and standards		Develop county specific HRH management plans to address the gaps		1 day workshop for disemination-30 paxs,DSA,transport,conference,airtime	Conference Package	Meeting/Workshop	Planning, Monitoring and Oversight Cost	(iv)Annual planning and forecasting – appropriate mechanism for planning and budgeting.	30	1	1	3500	105000		County		105000	109830	114882	120167	125694		1	1	1	1	1		105000	109830	114882	120167	125694	575573
	Human Resource for Health: Strategic Direction 2: Build a strong workforce for health services at all PHC levels		Objective 2.1: Build capacity of health work force to provide quality, efficient and effective service delivery at all PHC levels		Hire and deploy adequate health workforce in all PHC levels in line with the existing norms and standards		Develop county specific HRH management plans to address the gaps			DSA	Meeting/Workshop	Planning, Monitoring and Oversight Cost	(iv)Annual planning and forecasting – appropriate mechanism for planning and budgeting.	30	1	1	10500	315000		County		315000	329490	344647	360500	377083		1	1	1	1	1		315000	329490	344647	360500	377083	1.72672e+06
	Human Resource for Health: Strategic Direction 2: Build a strong workforce for health services at all PHC levels		Objective 2.1: Build capacity of health work force to provide quality, efficient and effective service delivery at all PHC levels		Hire and deploy adequate health workforce in all PHC levels in line with the existing norms and standards		Develop county specific HRH management plans to address the gaps			Transport Reimburse-National	Meeting/Workshop	Planning, Monitoring and Oversight Cost	(iv)Annual planning and forecasting – appropriate mechanism for planning and budgeting.	30	2	1	2000	120000		County		120000	125520	131294	137333	143651		1	1	1	1	1		120000	125520	131294	137333	143651	657798
	Human Resource for Health: Strategic Direction 2: Build a strong workforce for health services at all PHC levels		Objective 2.1: Build capacity of health work force to provide quality, efficient and effective service delivery at all PHC levels		Hire and deploy adequate health workforce in all PHC levels in line with the existing norms and standards		Develop county specific HRH management plans to address the gaps			Airtime for coordination	Meeting/Workshop	Planning, Monitoring and Oversight Cost	(iv)Annual planning and forecasting – appropriate mechanism for planning and budgeting.	1	1	1	2000	2000		County		2000	2092	2188.23	2288.89	2394.18		1	1	1	1	1		2000	2092	2188.23	2288.89	2394.18	10963.3
	Human Resource for Health: Strategic Direction 2: Build a strong workforce for health services at all PHC levels		Objective 2.1: Build capacity of health work force to provide quality, efficient and effective service delivery at all PHC levels		Hire and deploy adequate health workforce in all PHC levels in line with the existing norms and standards		Develop county specific HRH management plans to address the gaps																											0	0	0	0	0	0
								Update iHRIS to include PHC including in cooperation of level 1	Budget Assumptions	Inputs/Line Items	Cost Category Grouping	Cost Category 1	Cost Category 2	QTY/No. of input required	Duration days	No. of Meetings	Cost per Unit of input	Total cost
	Human Resource for Health: Strategic Direction 2: Build a strong workforce for health services at all PHC levels		Objective 2.1: Build capacity of health work force to provide quality, efficient and effective service delivery at all PHC levels		Hire and deploy adequate health workforce in all PHC levels in line with the existing norms and standards	Hire and deploy adequate health workforce in all PHC levels in line with the existing norms and standards	Update iHRIS to include PHC including in cooperation of level 1											547000		County								x	x	x	x	x
	Human Resource for Health: Strategic Direction 2: Build a strong workforce for health services at all PHC levels		Objective 2.1: Build capacity of health work force to provide quality, efficient and effective service delivery at all PHC levels		Hire and deploy adequate health workforce in all PHC levels in line with the existing norms and standards		Update iHRIS to include PHC including in cooperation of level 1		Hold a meeting to review indicators in IHRIS; 10pax, 2 day meeting at National level; Conference package, Transport Reinbursement, Airtime for Coordination	Conference Package-National	Meeting/Workshop	Planning, Monitoring and Oversight Cost	(iv)Annual planning and forecasting – appropriate mechanism for planning and budgeting.	10	2	1	3500	70000		County		70000	73220	76588.1	80111.2	83796.3		1	1	1	1	1		70000	73220	76588.1	80111.2	83796.3	383716
	Human Resource for Health: Strategic Direction 2: Build a strong workforce for health services at all PHC levels		Objective 2.1: Build capacity of health work force to provide quality, efficient and effective service delivery at all PHC levels		Hire and deploy adequate health workforce in all PHC levels in line with the existing norms and standards		Update iHRIS to include PHC including in cooperation of level 1			DSA-City Level	Meeting/Workshop	Planning, Monitoring and Oversight Cost	(iv)Annual planning and forecasting – appropriate mechanism for planning and budgeting.	10	3	1	14500	435000		County		435000	455010	475940	497834	520734		1	1	1	1	1		435000	455010	475940	497834	520734	2.38452e+06
	Human Resource for Health: Strategic Direction 2: Build a strong workforce for health services at all PHC levels		Objective 2.1: Build capacity of health work force to provide quality, efficient and effective service delivery at all PHC levels		Hire and deploy adequate health workforce in all PHC levels in line with the existing norms and standards		Update iHRIS to include PHC including in cooperation of level 1			Transport Reimburse-National	Meeting/Workshop	Planning, Monitoring and Oversight Cost	(iv)Annual planning and forecasting – appropriate mechanism for planning and budgeting.	10	2	1	2000	40000		County		40000	41840	43764.6	45777.8	47883.6		1	1	1	1	1		40000	41840	43764.6	45777.8	47883.6	219266
	Human Resource for Health: Strategic Direction 2: Build a strong workforce for health services at all PHC levels		Objective 2.1: Build capacity of health work force to provide quality, efficient and effective service delivery at all PHC levels		Hire and deploy adequate health workforce in all PHC levels in line with the existing norms and standards		Update iHRIS to include PHC including in cooperation of level 1			Airtime for coordination	Meeting/Workshop	Planning, Monitoring and Oversight Cost	(iv)Annual planning and forecasting – appropriate mechanism for planning and budgeting.	1	1	1	2000	2000		County		2000	2092	2188.23	2288.89	2394.18		1	1	1	1	1		2000	2092	2188.23	2288.89	2394.18	10963.3
	Human Resource for Health: Strategic Direction 2: Build a strong workforce for health services at all PHC levels		Objective 2.1: Build capacity of health work force to provide quality, efficient and effective service delivery at all PHC levels		Hire and deploy adequate health workforce in all PHC levels in line with the existing norms and standards		Update iHRIS to include PHC including in cooperation of level 1																											0	0	0	0	0	0
									Budget Assumptions	Inputs/Line Items	Cost Category Grouping	Cost Category 1	Cost Category 2	QTY/No. of input required	Duration days	No. of Meetings	Cost per Unit of input	Total cost
	Human Resource for Health: Strategic Direction 2: Build a strong workforce for health services at all PHC levels		Objective 2.1: Build capacity of health work force to provide quality, efficient and effective service delivery at all PHC levels		Hire and deploy adequate health workforce in all PHC levels in line with the existing norms and standards	Hire and deploy adequate health workforce in all PHC levels in line with the existing norms and standards	Development of essential Training Package for PHC	Development of essential Training Package for PHC										0										x	x	x	x	x
	Human Resource for Health: Strategic Direction 2: Build a strong workforce for health services at all PHC levels		Objective 2.1: Build capacity of health work force to provide quality, efficient and effective service delivery at all PHC levels		Hire and deploy adequate health workforce in all PHC levels in line with the existing norms and standards		Development of essential Training Package for PHC		Hold a workshop to develop Essential training package for Health: 5 day residential wrkshop; 20 pax at national level,5 MoH Partners and 5 facilitators: conference package for 30 pax, DSA, transport (national, facilitators), airtime, facilitation allowance.									0		County		0	0	0	0	0		1	1	1	1	1		0	0	0	0	0	0
	Human Resource for Health: Strategic Direction 2: Build a strong workforce for health services at all PHC levels		Objective 2.1: Build capacity of health work force to provide quality, efficient and effective service delivery at all PHC levels		Hire and deploy adequate health workforce in all PHC levels in line with the existing norms and standards		Development of essential Training Package for PHC											0		County		0	0	0	0	0		1	1	1	1	1		0	0	0	0	0	0
	Human Resource for Health: Strategic Direction 2: Build a strong workforce for health services at all PHC levels		Objective 2.1: Build capacity of health work force to provide quality, efficient and effective service delivery at all PHC levels		Hire and deploy adequate health workforce in all PHC levels in line with the existing norms and standards		Development of essential Training Package for PHC											0		County		0	0	0	0	0		1	1	1	1	1		0	0	0	0	0	0
	Human Resource for Health: Strategic Direction 2: Build a strong workforce for health services at all PHC levels		Objective 2.1: Build capacity of health work force to provide quality, efficient and effective service delivery at all PHC levels		Hire and deploy adequate health workforce in all PHC levels in line with the existing norms and standards		Development of essential Training Package for PHC											0		County		0	0	0	0	0		1	1	1	1	1		0	0	0	0	0	0
	Human Resource for Health: Strategic Direction 2: Build a strong workforce for health services at all PHC levels		Objective 2.1: Build capacity of health work force to provide quality, efficient and effective service delivery at all PHC levels		Hire and deploy adequate health workforce in all PHC levels in line with the existing norms and standards		Development of essential Training Package for PHC											0		County		0	0	0	0	0		1	1	1	1	1		0	0	0	0	0	0
									Budget Assumptions	Inputs/Line Items	Cost Category Grouping	Cost Category 1	Cost Category 2	QTY/No. of input required	Duration days	No. of Meetings	Cost per Unit of input	Total cost
	Human Resource for Health: Strategic Direction 2: Build a strong workforce for health services at all PHC levels		Objective 2.1: Build capacity of health work force to provide quality, efficient and effective service delivery at all PHC levels		Hire and deploy adequate health workforce in all PHC levels in line with the existing norms and standards	Hire and deploy adequate health workforce in all PHC levels in line with the existing norms and standards	Training health care workers on the essential PHC package	Training health care workers on the essential PHC package										3.14017e+08																					0
	Human Resource for Health: Strategic Direction 2: Build a strong workforce for health services at all PHC levels		Objective 2.1: Build capacity of health work force to provide quality, efficient and effective service delivery at all PHC levels		Hire and deploy adequate health workforce in all PHC levels in line with the existing norms and standards		Training health care workers on the essential PHC package		Hold a workshop for 3 days at County level to train ToTs on essential PHC Package: 35pax,1 CoG rep, 5 MoH, DSA, Transport, Airtime, Training Materials,	Conference Package	Training	Capacity Building	(v)Capacity building.	35.375	3	9	3500	3.34294e+06		County		3.34294e+06	3.49671e+06	3.65756e+06	3.82581e+06	4.0018e+06		1	1	1	1	1		3.34294e+06	3.49671e+06	3.65756e+06	3.82581e+06	4.0018e+06	1.83248e+07
	Human Resource for Health: Strategic Direction 2: Build a strong workforce for health services at all PHC levels		Objective 2.1: Build capacity of health work force to provide quality, efficient and effective service delivery at all PHC levels		Hire and deploy adequate health workforce in all PHC levels in line with the existing norms and standards		Training health care workers on the essential PHC package			DSA.	Training	Capacity Building	(v)Capacity building.	35.375	4	9	14500	18465750		County		18465750	1.93152e+07	2.02037e+07	2.1133e+07	2.21052e+07		1	1	1	1	1		18465750	1.93152e+07	2.02037e+07	2.1133e+07	2.21052e+07	1.01223e+08
	Human Resource for Health: Strategic Direction 2: Build a strong workforce for health services at all PHC levels		Objective 2.1: Build capacity of health work force to provide quality, efficient and effective service delivery at all PHC levels		Hire and deploy adequate health workforce in all PHC levels in line with the existing norms and standards		Training health care workers on the essential PHC package			Transport Reimburse-County	Training	Capacity Building	(v)Capacity building.	35.375	2	9	1000	636750		County		636750	666040	696678	728726	762247		1	1	1	1	1		636750	666040	696678	728726	762247	3.49044e+06
	Human Resource for Health: Strategic Direction 2: Build a strong workforce for health services at all PHC levels		Objective 2.1: Build capacity of health work force to provide quality, efficient and effective service delivery at all PHC levels		Hire and deploy adequate health workforce in all PHC levels in line with the existing norms and standards		Training health care workers on the essential PHC package			Airtime for coordination	Training	Capacity Building	(v)Capacity building.	1	1	9	2000	18000		County		18000	18828	19694.1	20600	21547.6		1	1	1	1	1		18000	18828	19694.1	20600	21547.6	98669.7
	Human Resource for Health: Strategic Direction 2: Build a strong workforce for health services at all PHC levels		Objective 2.1: Build capacity of health work force to provide quality, efficient and effective service delivery at all PHC levels		Hire and deploy adequate health workforce in all PHC levels in line with the existing norms and standards		Training health care workers on the essential PHC package																												0	0	0	0	0
	Human Resource for Health: Strategic Direction 2: Build a strong workforce for health services at all PHC levels		Objective 2.1: Build capacity of health work force to provide quality, efficient and effective service delivery at all PHC levels		Hire and deploy adequate health workforce in all PHC levels in line with the existing norms and standards		Training health care workers on the essential PHC package																												0	0	0	0	0
	Human Resource for Health: Strategic Direction 2: Build a strong workforce for health services at all PHC levels		Objective 2.1: Build capacity of health work force to provide quality, efficient and effective service delivery at all PHC levels		Hire and deploy adequate health workforce in all PHC levels in line with the existing norms and standards		Training health care workers on the essential PHC package		Cascade the training Workshop to Subcounty levels 3 days: 40pax (5 County, 5 CHMT,30 Sub County & 5 facilitators), DSA, Conference, Transport reinbursement, Airtime,	Conference Package	Capacity Building	Capacity Building	(v)Capacity building.	40	3	47	3500	19740000		County		19740000	20648040	2.15978e+07	2.25914e+07	2.36306e+07		1	1	1	1	1		19740000	20648040	2.15978e+07	2.25914e+07	2.36306e+07	1.08208e+08
	Human Resource for Health: Strategic Direction 2: Build a strong workforce for health services at all PHC levels		Objective 2.1: Build capacity of health work force to provide quality, efficient and effective service delivery at all PHC levels		Hire and deploy adequate health workforce in all PHC levels in line with the existing norms and standards		Training health care workers on the essential PHC package			DSA-County Level	Capacity Building	Capacity Building	(v)Capacity building.	40	4	47	10500	78960000		County		78960000	82592160	8.63914e+07	9.03654e+07	9.45222e+07		1	1	1	1	1		78960000	82592160	8.63914e+07	9.03654e+07	9.45222e+07	4.32831e+08
	Human Resource for Health: Strategic Direction 2: Build a strong workforce for health services at all PHC levels		Objective 2.1: Build capacity of health work force to provide quality, efficient and effective service delivery at all PHC levels		Hire and deploy adequate health workforce in all PHC levels in line with the existing norms and standards		Training health care workers on the essential PHC package			Transport Reimburse-County	Capacity Building	Capacity Building	(v)Capacity building.	40	2	47	1000	3760000		County		3760000	3932960	4.11388e+06	4.30311e+06	4.50106e+06		1	1	1	1	1		3760000	3932960	4.11388e+06	4.30311e+06	4.50106e+06	2.0611e+07
	Human Resource for Health: Strategic Direction 2: Build a strong workforce for health services at all PHC levels		Objective 2.1: Build capacity of health work force to provide quality, efficient and effective service delivery at all PHC levels		Hire and deploy adequate health workforce in all PHC levels in line with the existing norms and standards		Training health care workers on the essential PHC package			Airtime for coordination	Capacity Building	Capacity Building	(v)Capacity building.	1	1	47	2000	94000		County		94000	98324	102847	107578	112526		1	1	1	1	1		94000	98324	102847	107578	112526	515275
	Human Resource for Health: Strategic Direction 2: Build a strong workforce for health services at all PHC levels		Objective 2.1: Build capacity of health work force to provide quality, efficient and effective service delivery at all PHC levels		Hire and deploy adequate health workforce in all PHC levels in line with the existing norms and standards		Training health care workers on the essential PHC package													County		0	0	0	0	0								0	0	0	0	0	0
																						0	0	0	0	0
	Human Resource for Health: Strategic Direction 2: Build a strong workforce for health services at all PHC levels		Objective 2.1: Build capacity of health work force to provide quality, efficient and effective service delivery at all PHC levels		Hire and deploy adequate health workforce in all PHC levels in line with the existing norms and standards		Training health care workers on the essential PHC package		Cascade the training Workshop to the Community level (For each PCN) for levels 3 days: 40pax (5 County, 4 CHMT,31 Sub County & 5 facilitators), DSA, Conference, Transport reinbursement, Airtime,	Hall Hire-Subcounty	Capacity Building	Capacity Building	(v)Capacity building.	40	3	315	3000	113400000		County		113400000	118616400	1.24073e+08	1.2978e+08	1.3575e+08		1	1	1	1	1		113400000	118616400	1.24073e+08	1.2978e+08	1.3575e+08	6.21619e+08
	Human Resource for Health: Strategic Direction 2: Build a strong workforce for health services at all PHC levels		Objective 2.1: Build capacity of health work force to provide quality, efficient and effective service delivery at all PHC levels		Hire and deploy adequate health workforce in all PHC levels in line with the existing norms and standards		Training health care workers on the essential PHC package			Transport Reimburse-Subcounty	Capacity Building	Capacity Building	(v)Capacity building.	40	6	315	1000	75600000		County		75600000	79077600	8.27152e+07	8.65201e+07	9.05e+07		1	1	1	1	1		75600000	79077600	8.27152e+07	8.65201e+07	9.05e+07	4.14413e+08
	Human Resource for Health: Strategic Direction 2: Build a strong workforce for health services at all PHC levels		Objective 2.1: Build capacity of health work force to provide quality, efficient and effective service delivery at all PHC levels		Hire and deploy adequate health workforce in all PHC levels in line with the existing norms and standards		Training health care workers on the essential PHC package			Lunch Allowance sub-county	Capacity Building	Capacity Building	(v)Capacity building.	40	3	315	500	18900000		County		18900000	19769400	2.06788e+07	2.163e+07	2.2625e+07		1	1	1	1	1		18900000	19769400	2.06788e+07	2.163e+07	2.2625e+07	1.03603e+08
	Human Resource for Health: Strategic Direction 2: Build a strong workforce for health services at all PHC levels		Objective 2.1: Build capacity of health work force to provide quality, efficient and effective service delivery at all PHC levels		Hire and deploy adequate health workforce in all PHC levels in line with the existing norms and standards		Training health care workers on the essential PHC package			Airtime for coordination	Capacity Building	Capacity Building	(v)Capacity building.	1	1	315	2000	630000		County		630000	658980	689293	721001	754167		1	1	1	1	1		630000	658980	689293	721001	754167	3.45344e+06
	Human Resource for Health: Strategic Direction 2: Build a strong workforce for health services at all PHC levels		Objective 2.1: Build capacity of health work force to provide quality, efficient and effective service delivery at all PHC levels		Hire and deploy adequate health workforce in all PHC levels in line with the existing norms and standards		Training health care workers on the essential PHC package
									Budget Assumptions	Inputs/Line Items	Cost Category Grouping	Cost Category 1	Cost Category 2	QTY/No. of input required	Duration days	No. of Meetings	Cost per Unit of input	Total cost
	Human Resource for Health: Strategic Direction 2: Build a strong workforce for health services at all PHC levels		Objective 2.1: Build capacity of health work force to provide quality, efficient and effective service delivery at all PHC levels		Hire and deploy adequate health workforce in all PHC levels in line with the existing norms and standards	Hire and deploy adequate health workforce in all PHC levels in line with the existing norms and standards	Advertise the posts	Advertise the posts										0		County								x	x	x	x	x
	Human Resource for Health: Strategic Direction 2: Build a strong workforce for health services at all PHC levels		Objective 2.1: Build capacity of health work force to provide quality, efficient and effective service delivery at all PHC levels		Hire and deploy adequate health workforce in all PHC levels in line with the existing norms and standards		Advertise the posts		Not costed since it will depend on the gap analysis and its the function of county PSB.											County														0	0	0	0	0	0
	Human Resource for Health: Strategic Direction 2: Build a strong workforce for health services at all PHC levels		Objective 2.1: Build capacity of health work force to provide quality, efficient and effective service delivery at all PHC levels		Hire and deploy adequate health workforce in all PHC levels in line with the existing norms and standards		Advertise the posts													County														0	0	0	0	0	0
	Human Resource for Health: Strategic Direction 2: Build a strong workforce for health services at all PHC levels		Objective 2.1: Build capacity of health work force to provide quality, efficient and effective service delivery at all PHC levels		Hire and deploy adequate health workforce in all PHC levels in line with the existing norms and standards		Advertise the posts													County														0	0	0	0	0	0
	Human Resource for Health: Strategic Direction 2: Build a strong workforce for health services at all PHC levels		Objective 2.1: Build capacity of health work force to provide quality, efficient and effective service delivery at all PHC levels		Hire and deploy adequate health workforce in all PHC levels in line with the existing norms and standards		Advertise the posts													County														0	0	0	0	0	0
	Human Resource for Health: Strategic Direction 2: Build a strong workforce for health services at all PHC levels		Objective 2.1: Build capacity of health work force to provide quality, efficient and effective service delivery at all PHC levels		Hire and deploy adequate health workforce in all PHC levels in line with the existing norms and standards		Advertise the posts													County														0	0	0	0	0	0
	Human Resource for Health: Strategic Direction 2: Build a strong workforce for health services at all PHC levels		Objective 2.1: Build capacity of health work force to provide quality, efficient and effective service delivery at all PHC levels		Hire and deploy adequate health workforce in all PHC levels in line with the existing norms and standards		Advertise the posts													County														0	0	0	0	0	0
									Budget Assumptions	Inputs/Line Items	Cost Category Grouping	Cost Category 1	Cost Category 2	QTY/No. of input required	Duration days	No. of Meetings	Cost per Unit of input	Total cost
	Human Resource for Health: Strategic Direction 2: Build a strong workforce for health services at all PHC levels		Objective 2.1: Build capacity of health work force to provide quality, efficient and effective service delivery at all PHC levels		Hire and deploy adequate health workforce in all PHC levels in line with the existing norms and standards	Hire and deploy adequate health workforce in all PHC levels in line with the existing norms and standards	Shortlist the applicants	Shortlist the applicants										0		County												x
	Human Resource for Health: Strategic Direction 2: Build a strong workforce for health services at all PHC levels		Objective 2.1: Build capacity of health work force to provide quality, efficient and effective service delivery at all PHC levels		Hire and deploy adequate health workforce in all PHC levels in line with the existing norms and standards		Shortlist the applicants		Not costed since it will depend on the gap analysis and its the function of county PSB.											County														0	0	0	0	0	0
	Human Resource for Health: Strategic Direction 2: Build a strong workforce for health services at all PHC levels		Objective 2.1: Build capacity of health work force to provide quality, efficient and effective service delivery at all PHC levels		Hire and deploy adequate health workforce in all PHC levels in line with the existing norms and standards		Shortlist the applicants													County														0	0	0	0	0	0
	Human Resource for Health: Strategic Direction 2: Build a strong workforce for health services at all PHC levels		Objective 2.1: Build capacity of health work force to provide quality, efficient and effective service delivery at all PHC levels		Hire and deploy adequate health workforce in all PHC levels in line with the existing norms and standards		Shortlist the applicants													County														0	0	0	0	0	0
	Human Resource for Health: Strategic Direction 2: Build a strong workforce for health services at all PHC levels		Objective 2.1: Build capacity of health work force to provide quality, efficient and effective service delivery at all PHC levels		Hire and deploy adequate health workforce in all PHC levels in line with the existing norms and standards		Shortlist the applicants													County														0	0	0	0	0	0
	Human Resource for Health: Strategic Direction 2: Build a strong workforce for health services at all PHC levels		Objective 2.1: Build capacity of health work force to provide quality, efficient and effective service delivery at all PHC levels		Hire and deploy adequate health workforce in all PHC levels in line with the existing norms and standards		Shortlist the applicants													County														0	0	0	0	0	0
									Budget Assumptions	Inputs/Line Items	Cost Category Grouping	Cost Category 1	Cost Category 2	QTY/No. of input required	Duration days	No. of Meetings	Cost per Unit of input	Total cost
	Human Resource for Health: Strategic Direction 2: Build a strong workforce for health services at all PHC levels		Objective 2.1: Build capacity of health work force to provide quality, efficient and effective service delivery at all PHC levels		Hire and deploy adequate health workforce in all PHC levels in line with the existing norms and standards	Hire and deploy adequate health workforce in all PHC levels in line with the existing norms and standards	Conduct interviews	Conduct interviews										0		County								x	x	x	x	x
	Human Resource for Health: Strategic Direction 2: Build a strong workforce for health services at all PHC levels		Objective 2.1: Build capacity of health work force to provide quality, efficient and effective service delivery at all PHC levels		Hire and deploy adequate health workforce in all PHC levels in line with the existing norms and standards		Conduct interviews		Not costed since it will depend on the gap analysis and its the function of county PSB.											County														0	0	0	0	0	0
	Human Resource for Health: Strategic Direction 2: Build a strong workforce for health services at all PHC levels		Objective 2.1: Build capacity of health work force to provide quality, efficient and effective service delivery at all PHC levels		Hire and deploy adequate health workforce in all PHC levels in line with the existing norms and standards		Conduct interviews													County														0	0	0	0	0	0
	Human Resource for Health: Strategic Direction 2: Build a strong workforce for health services at all PHC levels		Objective 2.1: Build capacity of health work force to provide quality, efficient and effective service delivery at all PHC levels		Hire and deploy adequate health workforce in all PHC levels in line with the existing norms and standards		Conduct interviews													County														0	0	0	0	0	0
	Human Resource for Health: Strategic Direction 2: Build a strong workforce for health services at all PHC levels		Objective 2.1: Build capacity of health work force to provide quality, efficient and effective service delivery at all PHC levels		Hire and deploy adequate health workforce in all PHC levels in line with the existing norms and standards		Conduct interviews													County														0	0	0	0	0	0
	Human Resource for Health: Strategic Direction 2: Build a strong workforce for health services at all PHC levels		Objective 2.1: Build capacity of health work force to provide quality, efficient and effective service delivery at all PHC levels		Hire and deploy adequate health workforce in all PHC levels in line with the existing norms and standards		Conduct interviews													County														0	0	0	0	0	0
	Human Resource for Health: Strategic Direction 2: Build a strong workforce for health services at all PHC levels		Objective 2.1: Build capacity of health work force to provide quality, efficient and effective service delivery at all PHC levels		Hire and deploy adequate health workforce in all PHC levels in line with the existing norms and standards		Conduct interviews													County														0	0	0	0	0	0
									Budget Assumptions	Inputs/Line Items	Cost Category Grouping	Cost Category 1	Cost Category 2	QTY/No. of input required	Duration days	No. of Meetings	Cost per Unit of input	Total cost
	Human Resource for Health: Strategic Direction 2: Build a strong workforce for health services at all PHC levels		Objective 2.1: Build capacity of health work force to provide quality, efficient and effective service delivery at all PHC levels		Hire and deploy adequate health workforce in all PHC levels in line with the existing norms and standards	Hire and deploy adequate health workforce in all PHC levels in line with the existing norms and standards	Appoint successful applicants	Appoint successful applicants										0		County								x	x	x	x	x
	Human Resource for Health: Strategic Direction 2: Build a strong workforce for health services at all PHC levels		Objective 2.1: Build capacity of health work force to provide quality, efficient and effective service delivery at all PHC levels		Hire and deploy adequate health workforce in all PHC levels in line with the existing norms and standards		Appoint successful applicants		Not costed since it will depend on the gap analysis and its the function of county PSB.											County														0	0	0	0	0	0
	Human Resource for Health: Strategic Direction 2: Build a strong workforce for health services at all PHC levels		Objective 2.1: Build capacity of health work force to provide quality, efficient and effective service delivery at all PHC levels		Hire and deploy adequate health workforce in all PHC levels in line with the existing norms and standards		Appoint successful applicants													County														0	0	0	0	0	0
	Human Resource for Health: Strategic Direction 2: Build a strong workforce for health services at all PHC levels		Objective 2.1: Build capacity of health work force to provide quality, efficient and effective service delivery at all PHC levels		Hire and deploy adequate health workforce in all PHC levels in line with the existing norms and standards		Appoint successful applicants													County														0	0	0	0	0	0
	Human Resource for Health: Strategic Direction 2: Build a strong workforce for health services at all PHC levels		Objective 2.1: Build capacity of health work force to provide quality, efficient and effective service delivery at all PHC levels		Hire and deploy adequate health workforce in all PHC levels in line with the existing norms and standards		Appoint successful applicants													County														0	0	0	0	0	0
	Human Resource for Health: Strategic Direction 2: Build a strong workforce for health services at all PHC levels		Objective 2.1: Build capacity of health work force to provide quality, efficient and effective service delivery at all PHC levels		Hire and deploy adequate health workforce in all PHC levels in line with the existing norms and standards		Appoint successful applicants													County														0	0	0	0	0	0
	Human Resource for Health: Strategic Direction 2: Build a strong workforce for health services at all PHC levels		Objective 2.1: Build capacity of health work force to provide quality, efficient and effective service delivery at all PHC levels		Hire and deploy adequate health workforce in all PHC levels in line with the existing norms and standards		Appoint successful applicants													County														0	0	0	0	0	0
									Budget Assumptions	Inputs/Line Items	Cost Category Grouping	Cost Category 1	Cost Category 2	QTY/No. of input required	Duration days	No. of Meetings	Cost per Unit of input	Total cost
	Human Resource for Health: Strategic Direction 2: Build a strong workforce for health services at all PHC levels		Objective 2.1: Build capacity of health work force to provide quality, efficient and effective service delivery at all PHC levels		Hire and deploy adequate health workforce in all PHC levels in line with the existing norms and standards	Hire and deploy adequate health workforce in all PHC levels in line with the existing norms and standards	Deploy the appointed health work force	Deploy the appointed health work force										0		County								x	x	x	x	x
	Human Resource for Health: Strategic Direction 2: Build a strong workforce for health services at all PHC levels		Objective 2.1: Build capacity of health work force to provide quality, efficient and effective service delivery at all PHC levels		Hire and deploy adequate health workforce in all PHC levels in line with the existing norms and standards		Deploy the appointed health work force		Not costed since it will depend on the gap analysis and its the function of county PSB.											County														0	0	0	0	0	0
	Human Resource for Health: Strategic Direction 2: Build a strong workforce for health services at all PHC levels		Objective 2.1: Build capacity of health work force to provide quality, efficient and effective service delivery at all PHC levels		Hire and deploy adequate health workforce in all PHC levels in line with the existing norms and standards		Deploy the appointed health work force													County														0	0	0	0	0	0
	Human Resource for Health: Strategic Direction 2: Build a strong workforce for health services at all PHC levels		Objective 2.1: Build capacity of health work force to provide quality, efficient and effective service delivery at all PHC levels		Hire and deploy adequate health workforce in all PHC levels in line with the existing norms and standards		Deploy the appointed health work force													County														0	0	0	0	0	0
	Human Resource for Health: Strategic Direction 2: Build a strong workforce for health services at all PHC levels		Objective 2.1: Build capacity of health work force to provide quality, efficient and effective service delivery at all PHC levels		Hire and deploy adequate health workforce in all PHC levels in line with the existing norms and standards		Deploy the appointed health work force													County														0	0	0	0	0	0
	Human Resource for Health: Strategic Direction 2: Build a strong workforce for health services at all PHC levels		Objective 2.1: Build capacity of health work force to provide quality, efficient and effective service delivery at all PHC levels		Hire and deploy adequate health workforce in all PHC levels in line with the existing norms and standards		Deploy the appointed health work force													County														0	0	0	0	0	0
									Budget Assumptions	Inputs/Line Items	Cost Category Grouping	Cost Category 1	Cost Category 2	QTY/No. of input required	Duration days	No. of Meetings	Cost per Unit of input	Total cost
	Human Resource for Health: Strategic Direction 2: Build a strong workforce for health services at all PHC levels		Objective 2.1: Build capacity of health work force to provide quality, efficient and effective service delivery at all PHC levels		Capacity build health workforce in all PHC levels to ensure adequate skills to deliver quality services.	Capacity build health workforce in all PHC levels to ensure adequate skills to deliver quality services.	Induction of the newly appointed health workers	Induction of the newly appointed health workers										0		Both National and County								x
	Human Resource for Health: Strategic Direction 2: Build a strong workforce for health services at all PHC levels		Objective 2.1: Build capacity of health work force to provide quality, efficient and effective service delivery at all PHC levels		Capacity build health workforce in all PHC levels to ensure adequate skills to deliver quality services.	Capacity build health workforce in all PHC levels to ensure adequate skills to deliver quality services.	Induction of the newly appointed health workers		Not costed since it will depend on the gap analysis and its the function of county PSB.											Both National and County														0	0	0	0	0	0
	Human Resource for Health: Strategic Direction 2: Build a strong workforce for health services at all PHC levels		Objective 2.1: Build capacity of health work force to provide quality, efficient and effective service delivery at all PHC levels		Capacity build health workforce in all PHC levels to ensure adequate skills to deliver quality services.	Capacity build health workforce in all PHC levels to ensure adequate skills to deliver quality services.	Induction of the newly appointed health workers													Both National and County														0	0	0	0	0	0
	Human Resource for Health: Strategic Direction 2: Build a strong workforce for health services at all PHC levels		Objective 2.1: Build capacity of health work force to provide quality, efficient and effective service delivery at all PHC levels		Capacity build health workforce in all PHC levels to ensure adequate skills to deliver quality services.	Capacity build health workforce in all PHC levels to ensure adequate skills to deliver quality services.	Induction of the newly appointed health workers													Both National and County														0	0	0	0	0	0
	Human Resource for Health: Strategic Direction 2: Build a strong workforce for health services at all PHC levels		Objective 2.1: Build capacity of health work force to provide quality, efficient and effective service delivery at all PHC levels		Capacity build health workforce in all PHC levels to ensure adequate skills to deliver quality services.	Capacity build health workforce in all PHC levels to ensure adequate skills to deliver quality services.	Induction of the newly appointed health workers													Both National and County														0	0	0	0	0	0
	Human Resource for Health: Strategic Direction 2: Build a strong workforce for health services at all PHC levels		Objective 2.1: Build capacity of health work force to provide quality, efficient and effective service delivery at all PHC levels		Capacity build health workforce in all PHC levels to ensure adequate skills to deliver quality services.	Capacity build health workforce in all PHC levels to ensure adequate skills to deliver quality services.	Induction of the newly appointed health workers													Both National and County														0	0	0	0	0	0
	Human Resource for Health: Strategic Direction 2: Build a strong workforce for health services at all PHC levels		Objective 2.1: Build capacity of health work force to provide quality, efficient and effective service delivery at all PHC levels		Capacity build health workforce in all PHC levels to ensure adequate skills to deliver quality services.	Capacity build health workforce in all PHC levels to ensure adequate skills to deliver quality services.	Induction of the newly appointed health workers													Both National and County														0	0	0	0	0	0
								Carry out a training needs assessment	Budget Assumptions	Inputs/Line Items	Cost Category Grouping	Cost Category 1	Cost Category 2	QTY/No. of input required	Duration days	No. of Meetings	Cost per Unit of input	Total cost
	Human Resource for Health: Strategic Direction 2: Build a strong workforce for health services at all PHC levels		Objective 2.1: Build capacity of health work force to provide quality, efficient and effective service delivery at all PHC levels		Capacity build health workforce in all PHC levels to ensure adequate skills to deliver quality services.	Capacity build health workforce in all PHC levels to ensure adequate skills to deliver quality services.	Carry out a training needs assessment											70941300										x	x	x	x	x
	Human Resource for Health: Strategic Direction 2: Build a strong workforce for health services at all PHC levels		Objective 2.1: Build capacity of health work force to provide quality, efficient and effective service delivery at all PHC levels		Capacity build health workforce in all PHC levels to ensure adequate skills to deliver quality services.		Carry out a training needs assessment		Train 9 regional blocks for 5 days: 30pax (6 counties in a region with 5 representatives). Cost;Transport reinbursement, Airtime, Training materials																									0	0	0	0	0	0
	Human Resource for Health: Strategic Direction 2: Build a strong workforce for health services at all PHC levels		Objective 2.1: Build capacity of health work force to provide quality, efficient and effective service delivery at all PHC levels		Capacity build health workforce in all PHC levels to ensure adequate skills to deliver quality services.		Carry out a training needs assessment			Conference Package	Capacity Building	Capacity Building	(v)Capacity building.	30	5	9	3500	4725000		Both National and County		4725000	4942350	5.1697e+06	5.4075e+06	5.65625e+06		1	1	1	1	1		4725000	4942350	5.1697e+06	5.4075e+06	5.65625e+06	2.59008e+07
	Human Resource for Health: Strategic Direction 2: Build a strong workforce for health services at all PHC levels		Objective 2.1: Build capacity of health work force to provide quality, efficient and effective service delivery at all PHC levels		Capacity build health workforce in all PHC levels to ensure adequate skills to deliver quality services.		Carry out a training needs assessment			DSA	Capacity Building	Capacity Building	(v)Capacity building.	30	6	9	10500	17010000		Both National and County		17010000	17792460	1.86109e+07	1.9467e+07	2.03625e+07		1	1	1	1	1		17010000	17792460	1.86109e+07	1.9467e+07	2.03625e+07	9.32429e+07
	Human Resource for Health: Strategic Direction 2: Build a strong workforce for health services at all PHC levels		Objective 2.1: Build capacity of health work force to provide quality, efficient and effective service delivery at all PHC levels		Capacity build health workforce in all PHC levels to ensure adequate skills to deliver quality services.		Carry out a training needs assessment			Transport Reimburse-National	Capacity Building	Capacity Building	(v)Capacity building.	30	2	9	2000	1080000		Both National and County		1080000	1129680	1.18165e+06	1.236e+06	1.29286e+06		1	1	1	1	1		1080000	1129680	1.18165e+06	1.236e+06	1.29286e+06	5.92018e+06
	Human Resource for Health: Strategic Direction 2: Build a strong workforce for health services at all PHC levels		Objective 2.1: Build capacity of health work force to provide quality, efficient and effective service delivery at all PHC levels		Capacity build health workforce in all PHC levels to ensure adequate skills to deliver quality services.		Carry out a training needs assessment			Airtime for coordination	Capacity Building	Capacity Building	(v)Capacity building.	1	1	9	2000	18000		Both National and County		18000	18828	19694.1	20600	21547.6		1	1	1	1	1		18000	18828	19694.1	20600	21547.6	98669.7
	Human Resource for Health: Strategic Direction 2: Build a strong workforce for health services at all PHC levels		Objective 2.1: Build capacity of health work force to provide quality, efficient and effective service delivery at all PHC levels		Capacity build health workforce in all PHC levels to ensure adequate skills to deliver quality services.		Carry out a training needs assessment			Training Materials	Capacity Building	Capacity Building	(v)Capacity building.	30	1	9	500	135000		Both National and County		135000	141210	147706	154500	161607		1	1	1	1	1		135000	141210	147706	154500	161607	740023
	Human Resource for Health: Strategic Direction 2: Build a strong workforce for health services at all PHC levels		Objective 2.1: Build capacity of health work force to provide quality, efficient and effective service delivery at all PHC levels		Capacity build health workforce in all PHC levels to ensure adequate skills to deliver quality services.		Carry out a training needs assessment			Consultant- Local	Capacity Building	Capacity Building	(v)Capacity building.	1	40	1	40000	1600000		Both National and County		1600000	1673600	1.75059e+06	1.83111e+06	1.91534e+06		1	1	1	1	1		1600000	1673600	1.75059e+06	1.83111e+06	1.91534e+06	8.77064e+06
	Human Resource for Health: Strategic Direction 2: Build a strong workforce for health services at all PHC levels		Objective 2.1: Build capacity of health work force to provide quality, efficient and effective service delivery at all PHC levels		Capacity build health workforce in all PHC levels to ensure adequate skills to deliver quality services.		Carry out a training needs assessment																											0	0	0	0	0	0
	Human Resource for Health: Strategic Direction 2: Build a strong workforce for health services at all PHC levels		Objective 2.1: Build capacity of health work force to provide quality, efficient and effective service delivery at all PHC levels		Capacity build health workforce in all PHC levels to ensure adequate skills to deliver quality services.		Carry out a training needs assessment		Support Counties to conduct 5 days Needs assessment for 47 Counties: 2 persons, 1 driver per County, DSA, Transport Allowances, Ethical approvals, Introduction letters/ Budgets,	DSA	Capacity Building	Capacity Building	(v)Capacity building.	2	6	47	10500	5922000		Both National and County		5922000	6194412	6.47935e+06	6.77741e+06	7.08917e+06		1	1	1	1	1		5922000	6194412	6.47935e+06	6.77741e+06	7.08917e+06	3.24623e+07
	Human Resource for Health: Strategic Direction 2: Build a strong workforce for health services at all PHC levels		Objective 2.1: Build capacity of health work force to provide quality, efficient and effective service delivery at all PHC levels		Capacity build health workforce in all PHC levels to ensure adequate skills to deliver quality services.		Carry out a training needs assessment			Fuel	Capacity Building	Capacity Building	(v)Capacity building.	200	5	47	32	1504000		Both National and County		1504000	1573184	1.64555e+06	1.72125e+06	1.80042e+06		1	1	1	1	1		1504000	1573184	1.64555e+06	1.72125e+06	1.80042e+06	8.2444e+06
	Human Resource for Health: Strategic Direction 2: Build a strong workforce for health services at all PHC levels		Objective 2.1: Build capacity of health work force to provide quality, efficient and effective service delivery at all PHC levels		Capacity build health workforce in all PHC levels to ensure adequate skills to deliver quality services.		Carry out a training needs assessment			Driver DSA	Capacity Building	Capacity Building	(v)Capacity building.	1	6	47	4900	1381800		Both National and County		1381800	1.44536e+06	1.51185e+06	1.58139e+06	1.65414e+06		1	1	1	1	1		1381800	1.44536e+06	1.51185e+06	1.58139e+06	1.65414e+06	7.57455e+06
	Human Resource for Health: Strategic Direction 2: Build a strong workforce for health services at all PHC levels		Objective 2.1: Build capacity of health work force to provide quality, efficient and effective service delivery at all PHC levels		Capacity build health workforce in all PHC levels to ensure adequate skills to deliver quality services.		Carry out a training needs assessment			Airtime for coordination	Capacity Building	Capacity Building	(v)Capacity building.	1	1	47	2000	94000		Both National and County		94000	98324	102847	107578	112526		1	1	1	1	1		94000	98324	102847	107578	112526	515275
	Human Resource for Health: Strategic Direction 2: Build a strong workforce for health services at all PHC levels		Objective 2.1: Build capacity of health work force to provide quality, efficient and effective service delivery at all PHC levels		Capacity build health workforce in all PHC levels to ensure adequate skills to deliver quality services.		Carry out a training needs assessment			Data Bundles	Capacity Building	Capacity Building	(v)Capacity building.	2	1	47	1000	94000		Both National and County		94000	98324	102847	107578	112526		1	1	1	1	1		94000	98324	102847	107578	112526	515275
	Human Resource for Health: Strategic Direction 2: Build a strong workforce for health services at all PHC levels		Objective 2.1: Build capacity of health work force to provide quality, efficient and effective service delivery at all PHC levels		Capacity build health workforce in all PHC levels to ensure adequate skills to deliver quality services.		Carry out a training needs assessment			Transport Reimburse-County	Capacity Building	Capacity Building	(v)Capacity building.	5	5	47	1000	1175000		Both National and County		1175000	1229050	1.28559e+06	1.34472e+06	1.40658e+06		1	1	1	1	1		1175000	1229050	1.28559e+06	1.34472e+06	1.40658e+06	6.44094e+06
																						0	0	0	0	0
	Human Resource for Health: Strategic Direction 2: Build a strong workforce for health services at all PHC levels		Objective 2.1: Build capacity of health work force to provide quality, efficient and effective service delivery at all PHC levels		Capacity build health workforce in all PHC levels to ensure adequate skills to deliver quality services.		Carry out a training needs assessment		Support data Analysis, Interpretetion and Report writing per regional block: conduct a 5 days workshop, 42 pax, DSA, Transport, Conference	DSA-City Level	Meeting/Workshop	Planning, Monitoring and Oversight Cost	(iv)Annual planning and forecasting – appropriate mechanism for planning and budgeting.	12	6	9	14500	9396000		Both National and County		9396000	9828216	1.02803e+07	1.07532e+07	1.12479e+07		1	1	1	1	1		9396000	9828216	1.02803e+07	1.07532e+07	1.12479e+07	5.15056e+07
	Human Resource for Health: Strategic Direction 2: Build a strong workforce for health services at all PHC levels		Objective 2.1: Build capacity of health work force to provide quality, efficient and effective service delivery at all PHC levels		Capacity build health workforce in all PHC levels to ensure adequate skills to deliver quality services.		Carry out a training needs assessment			Conference Package-County	Meeting/Workshop	Planning, Monitoring and Oversight Cost	(iv)Annual planning and forecasting – appropriate mechanism for planning and budgeting.	42	5	9	2500	4725000		Both National and County		4725000	4942350	5.1697e+06	5.4075e+06	5.65625e+06		1	1	1	1	1		4725000	4942350	5.1697e+06	5.4075e+06	5.65625e+06	2.59008e+07
	Human Resource for Health: Strategic Direction 2: Build a strong workforce for health services at all PHC levels		Objective 2.1: Build capacity of health work force to provide quality, efficient and effective service delivery at all PHC levels		Capacity build health workforce in all PHC levels to ensure adequate skills to deliver quality services.		Carry out a training needs assessment			Transport Reimburse-County	Meeting/Workshop	Planning, Monitoring and Oversight Cost	(iv)Annual planning and forecasting – appropriate mechanism for planning and budgeting.	30	2	9	1000	540000		Both National and County		540000	564840	590823	618000	646429		1	1	1	1	1		540000	564840	590823	618000	646429	2.96009e+06
	Human Resource for Health: Strategic Direction 2: Build a strong workforce for health services at all PHC levels		Objective 2.1: Build capacity of health work force to provide quality, efficient and effective service delivery at all PHC levels		Capacity build health workforce in all PHC levels to ensure adequate skills to deliver quality services.		Carry out a training needs assessment			Airtime for coordination	Meeting/Workshop	Planning, Monitoring and Oversight Cost	(iv)Annual planning and forecasting – appropriate mechanism for planning and budgeting.	1	1	9	2000	18000		Both National and County		18000	18828	19694.1	20600	21547.6		1	1	1	1	1		18000	18828	19694.1	20600	21547.6	98669.7
	Human Resource for Health: Strategic Direction 2: Build a strong workforce for health services at all PHC levels		Objective 2.1: Build capacity of health work force to provide quality, efficient and effective service delivery at all PHC levels		Capacity build health workforce in all PHC levels to ensure adequate skills to deliver quality services.		Carry out a training needs assessment			Transport Reimburse-National	Meeting/Workshop	Planning, Monitoring and Oversight Cost	(iv)Annual planning and forecasting – appropriate mechanism for planning and budgeting.	12	2	9	2000	432000				432000	451872	472658	494400	517143		1	1	1	1	1		432000	451872	472658	494400	517143	2.36807e+06
	Human Resource for Health: Strategic Direction 2: Build a strong workforce for health services at all PHC levels		Objective 2.1: Build capacity of health work force to provide quality, efficient and effective service delivery at all PHC levels		Capacity build health workforce in all PHC levels to ensure adequate skills to deliver quality services.		Carry out a training needs assessment			DSA-County Level	Meeting/Workshop	Planning, Monitoring and Oversight Cost	(iv)Annual planning and forecasting – appropriate mechanism for planning and budgeting.	30	6	9	10500	17010000		Both National and County		17010000	17792460	1.86109e+07	1.9467e+07	2.03625e+07		1	1	1	1	1		17010000	17792460	1.86109e+07	1.9467e+07	2.03625e+07	9.32429e+07
																						0	0	0	0	0
	Human Resource for Health: Strategic Direction 2: Build a strong workforce for health services at all PHC levels		Objective 2.1: Build capacity of health work force to provide quality, efficient and effective service delivery at all PHC levels		Capacity build health workforce in all PHC levels to ensure adequate skills to deliver quality services.		Carry out a training needs assessment		Hold TNA report dissemination of meetings for the 9 regional blocs: Stakeholders forum; 2 CoG ,5 Implementing Partners, 8 MoH,2 Training Istitutions, 4 County Reps, Transport ,conference, DSA (each cluster will have 24 pxs, 30 partners and the rest remain the same)	Conference Package	Capacity Building	Capacity Building	(v)Capacity building.	21	2	9	3500	1323000		Both National and County		1323000	1383858	1.44752e+06	1.5141e+06	1.58375e+06		1	1	1	1	1		1323000	1383858	1.44752e+06	1.5141e+06	1.58375e+06	7.25222e+06
	Human Resource for Health: Strategic Direction 2: Build a strong workforce for health services at all PHC levels		Objective 2.1: Build capacity of health work force to provide quality, efficient and effective service delivery at all PHC levels		Capacity build health workforce in all PHC levels to ensure adequate skills to deliver quality services.		Carry out a training needs assessment			DSA	Capacity Building	Capacity Building	(v)Capacity building.	21	1	9	10500	1984500		Both National and County		1984500	2075787	2.17127e+06	2.27115e+06	2.37562e+06		1	1	1	1	1		1984500	2075787	2.17127e+06	2.27115e+06	2.37562e+06	1.08783e+07
	Human Resource for Health: Strategic Direction 2: Build a strong workforce for health services at all PHC levels		Objective 2.1: Build capacity of health work force to provide quality, efficient and effective service delivery at all PHC levels		Capacity build health workforce in all PHC levels to ensure adequate skills to deliver quality services.		Carry out a training needs assessment			Transport Reimburse	Capacity Building	Capacity Building	(v)Capacity building.	21	2	9	2000	756000		Both National and County		756000	790776	827152	865201	905000		1	1	1	1	1		756000	790776	827152	865201	905000	4.14413e+06
	Human Resource for Health: Strategic Direction 2: Build a strong workforce for health services at all PHC levels		Objective 2.1: Build capacity of health work force to provide quality, efficient and effective service delivery at all PHC levels		Capacity build health workforce in all PHC levels to ensure adequate skills to deliver quality services.		Carry out a training needs assessment			Airtime for coordination	Capacity Building	Capacity Building	(v)Capacity building.	1	1	9	2000	18000		Both National and County		18000	18828	19694.1	20600	21547.6		1	1	1	1	1		18000	18828	19694.1	20600	21547.6	98669.7
	Human Resource for Health: Strategic Direction 2: Build a strong workforce for health services at all PHC levels		Objective 2.1: Build capacity of health work force to provide quality, efficient and effective service delivery at all PHC levels		Capacity build health workforce in all PHC levels to ensure adequate skills to deliver quality services.		Carry out a training needs assessment													Both National and County		0	0	0	0	0		1	1	1	1	1		0	0	0	0	0	0
									Budget Assumptions	Inputs/Line Items	Cost Category Grouping	Cost Category 1	Cost Category 2	QTY/No. of input required	Duration days	No. of Meetings	Cost per Unit of input	Total cost
	Human Resource for Health: Strategic Direction 2: Build a strong workforce for health services at all PHC levels		Objective 2.1: Build capacity of health work force to provide quality, efficient and effective service delivery at all PHC levels		Capacity build health workforce in all PHC levels to ensure adequate skills to deliver quality services.	Capacity build health workforce in all PHC levels to ensure adequate skills to deliver quality services.		Capacity build health workforce in all PHC levels to ensure adequate skills to deliver quality services.										10555500										x	x	x	x	x
	Human Resource for Health: Strategic Direction 2: Build a strong workforce for health services at all PHC levels		Objective 2.1: Build capacity of health work force to provide quality, efficient and effective service delivery at all PHC levels		Capacity build health workforce in all PHC levels to ensure adequate skills to deliver quality services.		Capacity build health workforce in all PHC levels to ensure adequate skills to deliver quality services.		Develop a SOPs on the roles of MDTS in the delivery of PHC: 3 Day workshop, 20Pax, DSA, Transport, Conference package, Airtime	DSA-City Level	Capacity Building	Capacity Building	(v)Capacity building.	20	4	1	14500	1160000		Both National and County		1160000	1213360	1.26917e+06	1.32756e+06	1.38862e+06		1	1	1	1	1		1160000	1213360	1.26917e+06	1.32756e+06	1.38862e+06	6.35872e+06
	Human Resource for Health: Strategic Direction 2: Build a strong workforce for health services at all PHC levels		Objective 2.1: Build capacity of health work force to provide quality, efficient and effective service delivery at all PHC levels		Capacity build health workforce in all PHC levels to ensure adequate skills to deliver quality services.		Capacity build health workforce in all PHC levels to ensure adequate skills to deliver quality services.			Conference Package-National	Capacity Building	Capacity Building	(v)Capacity building.	20	3	1	3500	210000		Both National and County		210000	219660	229764	240334	251389		1	1	1	1	1		210000	219660	229764	240334	251389	1.15115e+06
	Human Resource for Health: Strategic Direction 2: Build a strong workforce for health services at all PHC levels		Objective 2.1: Build capacity of health work force to provide quality, efficient and effective service delivery at all PHC levels		Capacity build health workforce in all PHC levels to ensure adequate skills to deliver quality services.		Capacity build health workforce in all PHC levels to ensure adequate skills to deliver quality services.			Transport Reimburse-National	Capacity Building	Capacity Building	(v)Capacity building.	20	2	1	2000	80000		Both National and County		80000	83680	87529.3	91555.6	95767.2		1	1	1	1	1		80000	83680	87529.3	91555.6	95767.2	438532
	Human Resource for Health: Strategic Direction 2: Build a strong workforce for health services at all PHC levels		Objective 2.1: Build capacity of health work force to provide quality, efficient and effective service delivery at all PHC levels		Capacity build health workforce in all PHC levels to ensure adequate skills to deliver quality services.		Capacity build health workforce in all PHC levels to ensure adequate skills to deliver quality services.			Airtime for coordination	Capacity Building	Capacity Building	(v)Capacity building.	1	1	1	2000	2000		Both National and County		2000	2092	2188.23	2288.89	2394.18		1	1	1	1	1		2000	2092	2188.23	2288.89	2394.18	10963.3
	Human Resource for Health: Strategic Direction 2: Build a strong workforce for health services at all PHC levels		Objective 2.1: Build capacity of health work force to provide quality, efficient and effective service delivery at all PHC levels		Capacity build health workforce in all PHC levels to ensure adequate skills to deliver quality services.																													0	0	0	0	0	0
	Human Resource for Health: Strategic Direction 2: Build a strong workforce for health services at all PHC levels		Objective 2.1: Build capacity of health work force to provide quality, efficient and effective service delivery at all PHC levels		Capacity build health workforce in all PHC levels to ensure adequate skills to deliver quality services.		Capacity build health workforce in all PHC levels to ensure adequate skills to deliver quality services.		Sensitization of MDTs on SOPs for MDTs: 1 day meeting, 5 CHMTs per County (6 counties/cluster) 5 partners (6 counties/cluster), 3 National Officials, DSA, Conference, Tranport(done in 9 clusters) 63 px	DSA-County Level	Sensitization	Capacity Building	(v)Capacity building.	30	2	9	10500	5670000		Both National and County		5670000	5930820	6.20364e+06	6.48901e+06	6.7875e+06		1	1	1	1	1		5670000	5930820	6.20364e+06	6.48901e+06	6.7875e+06	3.1081e+07
	Human Resource for Health: Strategic Direction 2: Build a strong workforce for health services at all PHC levels		Objective 2.1: Build capacity of health work force to provide quality, efficient and effective service delivery at all PHC levels		Capacity build health workforce in all PHC levels to ensure adequate skills to deliver quality services.		Capacity build health workforce in all PHC levels to ensure adequate skills to deliver quality services.			DSA-City Level	Sensitization	Capacity Building	(v)Capacity building.	3	2	9	14500	783000		Both National and County		783000	819018	856693	896101	937321		1	1	1	1	1		783000	819018	856693	896101	937321	4.29213e+06
	Human Resource for Health: Strategic Direction 2: Build a strong workforce for health services at all PHC levels		Objective 2.1: Build capacity of health work force to provide quality, efficient and effective service delivery at all PHC levels		Capacity build health workforce in all PHC levels to ensure adequate skills to deliver quality services.		Capacity build health workforce in all PHC levels to ensure adequate skills to deliver quality services.			Conference Package	Sensitization	Capacity Building	(v)Capacity building.	63	1	9	3500	1984500		Both National and County		1984500	2075787	2.17127e+06	2.27115e+06	2.37562e+06		1	1	1	1	1		1984500	2075787	2.17127e+06	2.27115e+06	2.37562e+06	1.08783e+07
	Human Resource for Health: Strategic Direction 2: Build a strong workforce for health services at all PHC levels		Objective 2.1: Build capacity of health work force to provide quality, efficient and effective service delivery at all PHC levels		Capacity build health workforce in all PHC levels to ensure adequate skills to deliver quality services.		Capacity build health workforce in all PHC levels to ensure adequate skills to deliver quality services.			Transport Reimburse-County	Sensitization	Capacity Building	(v)Capacity building.	30	2	9	1000	540000		Both National and County		540000	564840	590823	618000	646429		1	1	1	1	1		540000	564840	590823	618000	646429	2.96009e+06
	Human Resource for Health: Strategic Direction 2: Build a strong workforce for health services at all PHC levels		Objective 2.1: Build capacity of health work force to provide quality, efficient and effective service delivery at all PHC levels		Capacity build health workforce in all PHC levels to ensure adequate skills to deliver quality services.		Capacity build health workforce in all PHC levels to ensure adequate skills to deliver quality services.			Airtime for coordination	Sensitization	Capacity Building	(v)Capacity building.	1	1	9	2000	18000		Both National and County		18000	18828	19694.1	20600	21547.6		1	1	1	1	1		18000	18828	19694.1	20600	21547.6	98669.7
	Human Resource for Health: Strategic Direction 2: Build a strong workforce for health services at all PHC levels		Objective 2.1: Build capacity of health work force to provide quality, efficient and effective service delivery at all PHC levels		Capacity build health workforce in all PHC levels to ensure adequate skills to deliver quality services.		Capacity build health workforce in all PHC levels to ensure adequate skills to deliver quality services.			Transport Reimburse	Sensitization	Capacity Building	(v)Capacity building.	3	2	9	2000	108000		Both National and County		108000	112968	118165	123600	129286		1	1	1	1	1		108000	112968	118165	123600	129286	592018
								Disseminate the national PHC strategy to Counties	Budget Assumptions	Inputs/Line Items	Cost Category Grouping	Cost Category 1	Cost Category 2	QTY/No. of input required	Duration days	No. of Meetings	Cost per Unit of input	Total cost
	Human Resource for Health: Strategic Direction 2: Build a strong workforce for health services at all PHC levels		Objective 2.1: Build capacity of health work force to provide quality, efficient and effective service delivery at all PHC levels		Capacity build health workforce in all PHC levels to ensure adequate skills to deliver quality services.	Capacity build health workforce in all PHC levels to ensure adequate skills to deliver quality services.	Training of the national PHC strategy trainers of trainers (master trainers)											18621000										x
	Human Resource for Health: Strategic Direction 2: Build a strong workforce for health services at all PHC levels		Objective 2.1: Build capacity of health work force to provide quality, efficient and effective service delivery at all PHC levels		Capacity build health workforce in all PHC levels to ensure adequate skills to deliver quality services.		Disseminate the national PHC strategy to Counties		Hiring a Consultant to develop the training Curriculum: 14 days, TORs,	Consultant- Local	Consultancy	Personal cost	(i)Human resources for health for multi-disciplinary teams.	0	0	0	40000	0				0	0	0	0	0								0	0	0	0	0	0
	Human Resource for Health: Strategic Direction 2: Build a strong workforce for health services at all PHC levels		Objective 2.1: Build capacity of health work force to provide quality, efficient and effective service delivery at all PHC levels		Capacity build health workforce in all PHC levels to ensure adequate skills to deliver quality services.		Training of the national PHC strategy trainers of trainers (master trainers)																											0	0	0	0	0	0
	Human Resource for Health: Strategic Direction 2: Build a strong workforce for health services at all PHC levels		Objective 2.1: Build capacity of health work force to provide quality, efficient and effective service delivery at all PHC levels		Capacity build health workforce in all PHC levels to ensure adequate skills to deliver quality services.		Disseminate the national PHC strategy to Counties		Conduct 4 day dissemination meeting for the national PHC strategy in the 9 regional blocs: 3 National Facilitators, 5 county reps (6 counties /cluster), 3 Partners (6 counties /cluster) =51	DSA-City Level	Sensitization	Capacity Building	(v)Capacity building.	3	4	9	14500	1566000		National		1566000	1638036	1.71339e+06	1.7922e+06	1.87464e+06		1						1566000	0	0	0	0	1566000
	Human Resource for Health: Strategic Direction 2: Build a strong workforce for health services at all PHC levels		Objective 2.1: Build capacity of health work force to provide quality, efficient and effective service delivery at all PHC levels		Capacity build health workforce in all PHC levels to ensure adequate skills to deliver quality services.		Disseminate the national PHC strategy to Counties			DSA-County Level	Sensitization	Capacity Building	(v)Capacity building.	30	4	9	10500	11340000		National		11340000	11861640	1.24073e+07	1.2978e+07	1.3575e+07		1						11340000	0	0	0	0	11340000
	Human Resource for Health: Strategic Direction 2: Build a strong workforce for health services at all PHC levels		Objective 2.1: Build capacity of health work force to provide quality, efficient and effective service delivery at all PHC levels		Capacity build health workforce in all PHC levels to ensure adequate skills to deliver quality services.		Disseminate the national PHC strategy to Counties			Conference Package	Sensitization	Capacity Building	(v)Capacity building.	51	3	9	3500	4819500		National		4819500	5041197	5.27309e+06	5.51565e+06	5.76937e+06		1						4819500	0	0	0	0	4819500
	Human Resource for Health: Strategic Direction 2: Build a strong workforce for health services at all PHC levels		Objective 2.1: Build capacity of health work force to provide quality, efficient and effective service delivery at all PHC levels		Capacity build health workforce in all PHC levels to ensure adequate skills to deliver quality services.		Disseminate the national PHC strategy to Counties			Transport Reimburse-County	Sensitization	Capacity Building	(v)Capacity building.	30	2	9	1000	540000		National		540000	564840	590823	618000	646429		1						540000	0	0	0	0	540000
	Human Resource for Health: Strategic Direction 2: Build a strong workforce for health services at all PHC levels		Objective 2.1: Build capacity of health work force to provide quality, efficient and effective service delivery at all PHC levels		Capacity build health workforce in all PHC levels to ensure adequate skills to deliver quality services.		Disseminate the national PHC strategy to Counties			Transport Reimburse-National	Sensitization	Capacity Building	(v)Capacity building.	3	2	9	2000	108000		National		108000	112968	118165	123600	129286		1						108000	0	0	0	0	108000
	Human Resource for Health: Strategic Direction 2: Build a strong workforce for health services at all PHC levels		Objective 2.1: Build capacity of health work force to provide quality, efficient and effective service delivery at all PHC levels		Capacity build health workforce in all PHC levels to ensure adequate skills to deliver quality services.		Disseminate the national PHC strategy to Counties			Airtime for coordination	Sensitization	Capacity Building	(v)Capacity building.	1	1	9	2000	18000		National		18000	18828	19694.1	20600	21547.6		1						18000	0	0	0	0	18000
	Human Resource for Health: Strategic Direction 2: Build a strong workforce for health services at all PHC levels		Objective 2.1: Build capacity of health work force to provide quality, efficient and effective service delivery at all PHC levels		Capacity build health workforce in all PHC levels to ensure adequate skills to deliver quality services.		Disseminate the national PHC strategy to Counties			Training Materials	Sensitization	Capacity Building	(v)Capacity building.	51	1	9	500	229500		National		229500	240057	251100	262650	274732		1						229500	0	0	0	0	229500
	Human Resource for Health: Strategic Direction 2: Build a strong workforce for health services at all PHC levels		Objective 2.1: Build capacity of health work force to provide quality, efficient and effective service delivery at all PHC levels		Capacity build health workforce in all PHC levels to ensure adequate skills to deliver quality services.		Training of the national PHC strategy trainers of trainers (master trainers)																											0	0	0	0	0	0
	Human Resource for Health: Strategic Direction 2: Build a strong workforce for health services at all PHC levels		Objective 2.1: Build capacity of health work force to provide quality, efficient and effective service delivery at all PHC levels		Capacity build health workforce in all PHC levels to ensure adequate skills to deliver quality services.		Disseminate the national PHC strategy to Counties		3 day Development of the training Package for National TOTs: 20Pax, DSA,Transport, Training Materials	DSA-City Level	Meeting/Workshop	Planning, Monitoring and Oversight Cost	(iv)Annual planning and forecasting – appropriate mechanism for planning and budgeting.	0	0	0	14500	0				0	0	0	0	0								0	0	0	0	0	0
	Human Resource for Health: Strategic Direction 2: Build a strong workforce for health services at all PHC levels		Objective 2.1: Build capacity of health work force to provide quality, efficient and effective service delivery at all PHC levels		Capacity build health workforce in all PHC levels to ensure adequate skills to deliver quality services.		Disseminate the national PHC strategy to Counties			Conference Package-National	Meeting/Workshop	Planning, Monitoring and Oversight Cost	(iv)Annual planning and forecasting – appropriate mechanism for planning and budgeting.	0	0	0	3500	0				0	0	0	0	0								0	0	0	0	0	0
	Human Resource for Health: Strategic Direction 2: Build a strong workforce for health services at all PHC levels		Objective 2.1: Build capacity of health work force to provide quality, efficient and effective service delivery at all PHC levels		Capacity build health workforce in all PHC levels to ensure adequate skills to deliver quality services.		Disseminate the national PHC strategy to Counties			Transport Reimburse-National	Meeting/Workshop	Planning, Monitoring and Oversight Cost	(iv)Annual planning and forecasting – appropriate mechanism for planning and budgeting.	0	0	0	2000	0				0	0	0	0	0								0	0	0	0	0	0
							Disseminate the national PHC strategy to Counties			Airtime for coordination	Meeting/Workshop	Planning, Monitoring and Oversight Cost	(iv)Annual planning and forecasting – appropriate mechanism for planning and budgeting.	0	0	0	2000	0				0	0	0	0	0								0	0	0	0	0	0
	Human Resource for Health: Strategic Direction 2: Build a strong workforce for health services at all PHC levels		Objective 2.1: Build capacity of health work force to provide quality, efficient and effective service delivery at all PHC levels		Capacity build health workforce in all PHC levels to ensure adequate skills to deliver quality services.		Disseminate the national PHC strategy to Counties			Training Materials	Meeting/Workshop	Planning, Monitoring and Oversight Cost	(iv)Annual planning and forecasting – appropriate mechanism for planning and budgeting.	0	0	0	500	0				0	0	0	0	0								0	0	0	0	0	0
	Human Resource for Health: Strategic Direction 2: Build a strong workforce for health services at all PHC levels		Objective 2.1: Build capacity of health work force to provide quality, efficient and effective service delivery at all PHC levels		Capacity build health workforce in all PHC levels to ensure adequate skills to deliver quality services.		Training of the national PHC strategy trainers of trainers (master trainers)																											0	0	0	0	0	0
	Human Resource for Health: Strategic Direction 2: Build a strong workforce for health services at all PHC levels		Objective 2.1: Build capacity of health work force to provide quality, efficient and effective service delivery at all PHC levels		Capacity build health workforce in all PHC levels to ensure adequate skills to deliver quality services.		Disseminate the national PHC strategy to Counties		Conduct workshop training of National TOTs: 5 days training, 30 pax, DSA, Conference package, Transport, Trainig Materials	Conference Package-National	Training	Capacity Building	(v)Capacity building.	0	0	0	3500	0				0	0	0	0	0								0	0	0	0	0	0
	Human Resource for Health: Strategic Direction 2: Build a strong workforce for health services at all PHC levels		Objective 2.1: Build capacity of health work force to provide quality, efficient and effective service delivery at all PHC levels		Capacity build health workforce in all PHC levels to ensure adequate skills to deliver quality services.		Disseminate the national PHC strategy to Counties			DSA-City Level	Training	Capacity Building	(v)Capacity building.	0	0	0	14500	0				0	0	0	0	0								0	0	0	0	0	0
	Human Resource for Health: Strategic Direction 2: Build a strong workforce for health services at all PHC levels		Objective 2.1: Build capacity of health work force to provide quality, efficient and effective service delivery at all PHC levels		Capacity build health workforce in all PHC levels to ensure adequate skills to deliver quality services.		Disseminate the national PHC strategy to Counties			Transport Reimburse-National	Training	Capacity Building	(v)Capacity building.	0	0	0	2000	0				0	0	0	0	0								0	0	0	0	0	0
	Human Resource for Health: Strategic Direction 2: Build a strong workforce for health services at all PHC levels		Objective 2.1: Build capacity of health work force to provide quality, efficient and effective service delivery at all PHC levels		Capacity build health workforce in all PHC levels to ensure adequate skills to deliver quality services.		Disseminate the national PHC strategy to Counties			Airtime for coordination	Training	Capacity Building	(v)Capacity building.	0	0	0	2000	0				0	0	0	0	0								0	0	0	0	0	0
	Human Resource for Health: Strategic Direction 2: Build a strong workforce for health services at all PHC levels		Objective 2.1: Build capacity of health work force to provide quality, efficient and effective service delivery at all PHC levels		Capacity build health workforce in all PHC levels to ensure adequate skills to deliver quality services.		Disseminate the national PHC strategy to Counties			Training Materials	Training	Capacity Building	(v)Capacity building.	0	0	0	500	0				0	0	0	0	0								0	0	0	0	0	0
	Human Resource for Health: Strategic Direction 2: Build a strong workforce for health services at all PHC levels		Objective 2.1: Build capacity of health work force to provide quality, efficient and effective service delivery at all PHC levels		Capacity build health workforce in all PHC levels to ensure adequate skills to deliver quality services.		Disseminate the national PHC strategy to Counties			Facilitator Allowance	Training	Capacity Building	(v)Capacity building.	0	0	0	5000	0				0	0	0	0	0								0	0	0	0	0	0
	Human Resource for Health: Strategic Direction 2: Build a strong workforce for health services at all PHC levels		Objective 2.1: Build capacity of health work force to provide quality, efficient and effective service delivery at all PHC levels		Capacity build health workforce in all PHC levels to ensure adequate skills to deliver quality services.		Training of the national PHC strategy trainers of trainers (master trainers)																											0	0	0	0	0	0
								Supervision of health care workers on PHC services	Budget Assumptions	Inputs/Line Items	Cost Category Grouping	Cost Category 1	Cost Category 2	QTY/No. of input required	Duration days	No. of Meetings	Cost per Unit of input	Total cost
	Human Resource for Health: Strategic Direction 2: Build a strong workforce for health services at all PHC levels		Objective 2.1: Build capacity of health work force to provide quality, efficient and effective service delivery at all PHC levels		Capacity build health workforce in all PHC levels to ensure adequate skills to deliver quality services.	Capacity build health workforce in all PHC levels to ensure adequate skills to deliver quality services.	Supervision of health care workers on PHC services											32764150										x	x	x	x	x
	Human Resource for Health: Strategic Direction 2: Build a strong workforce for health services at all PHC levels		Objective 2.1: Build capacity of health work force to provide quality, efficient and effective service delivery at all PHC levels		Capacity build health workforce in all PHC levels to ensure adequate skills to deliver quality services.		Supervision of health care workers on PHC services		Develop supervisory checklist for conducting Quarterly support supervision and mentorship: 3 day 15 National and 5 partners, DSA, Transport, Conference package	DSA-City Level	Monitoring and Evaluation	Planning, Monitoring and Oversight Cost	(vii)Monitoring and Evaluation	15	4	1	14500	870000		Both National and County		870000	910020	951881	995667	1.04147e+06		4	4	4	4	4		3480000	3640080	3.80752e+06	3.98267e+06	4.16587e+06	1.90761e+07
	Human Resource for Health: Strategic Direction 2: Build a strong workforce for health services at all PHC levels		Objective 2.1: Build capacity of health work force to provide quality, efficient and effective service delivery at all PHC levels		Capacity build health workforce in all PHC levels to ensure adequate skills to deliver quality services.		Supervision of health care workers on PHC services			Conference Package-National	Monitoring and Evaluation	Planning, Monitoring and Oversight Cost	(vii)Monitoring and Evaluation	30	3	1	3500	315000		Both National and County		315000	329490	344647	360500	377083		4	4	4	4	4		1260000	1317960	1.37859e+06	1.442e+06	1.50833e+06	6.90688e+06
	Human Resource for Health: Strategic Direction 2: Build a strong workforce for health services at all PHC levels		Objective 2.1: Build capacity of health work force to provide quality, efficient and effective service delivery at all PHC levels		Capacity build health workforce in all PHC levels to ensure adequate skills to deliver quality services.		Supervision of health care workers on PHC services			Transport Reimburse-National	Monitoring and Evaluation	Planning, Monitoring and Oversight Cost	(vii)Monitoring and Evaluation	20	2	1	2000	80000		Both National and County		80000	83680	87529.3	91555.6	95767.2		4	4	4	4	4		320000	334720	350117	366223	383069	1.75413e+06
	Human Resource for Health: Strategic Direction 2: Build a strong workforce for health services at all PHC levels		Objective 2.1: Build capacity of health work force to provide quality, efficient and effective service delivery at all PHC levels		Capacity build health workforce in all PHC levels to ensure adequate skills to deliver quality services.		Supervision of health care workers on PHC services			Airtime for coordination	Monitoring and Evaluation	Planning, Monitoring and Oversight Cost	(vii)Monitoring and Evaluation	1	1	1	2000	2000		Both National and County		2000	2092	2188.23	2288.89	2394.18		4	4	4	4	4		8000	8368	8752.93	9155.56	9576.72	43853.2
	Human Resource for Health: Strategic Direction 2: Build a strong workforce for health services at all PHC levels		Objective 2.1: Build capacity of health work force to provide quality, efficient and effective service delivery at all PHC levels		Capacity build health workforce in all PHC levels to ensure adequate skills to deliver quality services.		Supervision of health care workers on PHC services			DSA-County Level	Monitoring and Evaluation	Planning, Monitoring and Oversight Cost	(vii)Monitoring and Evaluation	10	4	1	10500	420000		Both National and County		420000	439320	459529	480667	502778		4	4	4	4	4		1680000	1757280	1.83811e+06	1.92267e+06	2.01111e+06	9.20917e+06
	Human Resource for Health: Strategic Direction 2: Build a strong workforce for health services at all PHC levels		Objective 2.1: Build capacity of health work force to provide quality, efficient and effective service delivery at all PHC levels		Capacity build health workforce in all PHC levels to ensure adequate skills to deliver quality services.		Supervision of health care workers on PHC services			Transport Reimburse-County	Monitoring and Evaluation	Planning, Monitoring and Oversight Cost	(vii)Monitoring and Evaluation	10	2	1	1000	20000		Both National and County		20000	20920	21882.3	22888.9	23941.8		4	4	4	4	4		80000	83680	87529.3	91555.6	95767.2	438532
	Human Resource for Health: Strategic Direction 2: Build a strong workforce for health services at all PHC levels		Objective 2.1: Build capacity of health work force to provide quality, efficient and effective service delivery at all PHC levels		Capacity build health workforce in all PHC levels to ensure adequate skills to deliver quality services.		Supervision of health care workers on PHC services															0	0	0	0	0								0	0	0	0	0	0
	Human Resource for Health: Strategic Direction 2: Build a strong workforce for health services at all PHC levels		Objective 2.1: Build capacity of health work force to provide quality, efficient and effective service delivery at all PHC levels		Capacity build health workforce in all PHC levels to ensure adequate skills to deliver quality services.		Supervision of health care workers on PHC services		Conduct a 2-day sensitization in the regional blocks for the supervisory checklist to counties ( DSA, Transport reimbursement, Airtime for coordination) - 4 pax per county, 3 partners per county and 3 national MOH Reps- Local flight for 2 regions (County participants from North rift and North Eastern region, 3 national National MOH facilitators (to North Rift, Coast and Nyanza regions) - includin…	Conference Package	Monitoring and Evaluation	Planning, Monitoring and Oversight Cost	(vii)Monitoring and Evaluation	39.5556	2	9	3500	2492000		Both National and County		2492000	2606632	2.72654e+06	2.85196e+06	2.98315e+06		4	4	4	4	4		9968000	10426528	1.09061e+07	1.14078e+07	1.19326e+07	5.46411e+07
[truncated: 2,420 more rows]

## Sheet: PCN addittional
		2020	2021	2022	2023	2024
	Population	47000000	4.8081e+07	4.91869e+07	5.03182e+07	5.14755e+07	0
	Annual population Growth	0.023	1081000	1.10586e+06	1.1313e+06	1.15732e+06
	Population served by one PCN	150000	150000	150000	150000	150000
	Addittional PCNs required annual due to population growth		7.20667	7.37242	7.54199	7.71545	29.8365
		315	315	322.207	329.579	337.121
		1.10351e+09	1.15428e+09	1.20737e+09	1.26291e+09	1.32101e+09
		1.046
	Cost categories	Cost of PCN (KES) 2020	Cost of PCN (KES) 2021	Cost of PCN (KES) 2022	Cost of PCN (KES) 2023	Cost of PCN (KES) 2024
[truncated: 22 more rows]

## Sheet: Cost assumption 
	Inputs	Unit Cost of Input	Notes		Cost categorisation	Cost Category 1	Cost Category 2		Summary of Cost Categories 1
[truncated: 71 more rows]

[truncated: 3 more sheets: Cost Assumption-Main, Allay Table, Allay Table2]
